# Supplementary material for: Towards a prescribing monitoring system for medication safety evaluation within electronic health records: a scoping review
Source: BMC Med Inform Decis Mak. 2025 Jul 2;25:244. doi: 10.1186/s12911-025-03096-3 (PMC12224581; doi:10.1186/s12911-025-03096-3)
Supplement: Supplementary file 2 — Supplementary Material 2: Additional file 2: Includes the simulated fixed and temporal dataset to reproduce the results of the Prescribing Monitoring example [file 12911_2025_3096_MOESM2_ESM.zip]

Archive with 2 entries (2 files):
- sample_temporal_data_sim.csv
- sample_fixed_data_sim.csv
