# Supplementary material for: Towards a prescribing monitoring system for medication safety evaluation within electronic health records: a scoping review
Source: BMC Med Inform Decis Mak. 2025 Jul 2;25:244. doi: 10.1186/s12911-025-03096-3 (PMC12224581; doi:10.1186/s12911-025-03096-3)
Supplement: Supplementary file 2 — Supplementary Material 2: Additional file 2: Includes the simulated fixed and temporal dataset to reproduce the results of the Prescribing Monitoring example [file 12911_2025_3096_MOESM2_ESM.zip › sample_temporal_data_sim.csv]

id	time	variable	value	category
1	2019-06-03T01:11:23Z	K	3,96381074797386	lab
1	2019-06-04T14:59:23Z	K	4,15886208773538	lab
1	2019-06-05T15:51:23Z	K	4,35391342749690	lab
1	2019-06-06T03:39:23Z	K	4,54896476725842	lab
1	2019-06-06T17:12:23Z	K	4,74401610701994	lab
1	2019-06-07T04:32:23Z	K	4,93906744678146	lab
1	2019-06-07T15:43:23Z	K	5,13411878654298	lab
2	2019-06-08T03:28:21Z	K	3,77290907084671	lab
2	2019-06-09T19:07:21Z	K	3,67809389815102	lab
2	2019-06-09T19:42:21Z	K	3,58327872545533	lab
2	2019-06-11T06:03:21Z	K	3,48846355275964	lab
2	2019-06-11T06:03:21Z	K	3,39364838006395	lab
2	2019-06-12T22:07:21Z	K	3,29883320736827	lab
2	2019-06-13T04:18:21Z	K	3,20401803467258	lab
3	2019-08-29T13:08:56Z	K	4,45822758673403	lab
3	2019-08-29T13:44:56Z	K	4,41865183051826	lab
3	2019-08-29T14:49:56Z	K	4,37907607430250	lab
3	2019-08-30T06:23:56Z	K	4,33950031808673	lab
3	2019-08-30T09:19:56Z	K	4,29992456187096	lab
3	2019-08-30T19:10:56Z	K	4,26034880565519	lab
3	2019-08-30T19:22:56Z	K	4,22077304943943	lab
4	2019-03-14T21:53:14Z	K	4,76923282705638	lab
4	2019-03-15T00:08:14Z	K	4,77392012810902	lab
4	2019-03-15T02:49:14Z	K	4,77860742916166	lab
4	2019-03-15T11:19:14Z	K	4,78329473021429	lab
4	2019-03-15T11:19:14Z	K	4,78798203126693	lab
4	2019-03-15T17:00:14Z	K	4,79266933231957	lab
4	2019-03-15T17:58:14Z	K	4,79735663337221	lab
5	2019-02-11T06:47:16Z	K	4,04406035135992	lab
5	2019-02-11T11:39:16Z	K	4,60645052541262	lab
5	2019-02-11T12:54:16Z	K	5,16884069946531	lab
5	2019-02-12T12:00:16Z	K	5,73123087351801	lab
5	2019-02-13T08:32:16Z	K	6,29362104757071	lab
5	2019-02-14T13:51:16Z	K	6,85601122162340	lab
5	2019-02-14T16:16:16Z	K	7,41840139567610	lab
6	2019-09-16T00:24:50Z	K	4,51206242482228	lab
6	2019-09-16T12:43:50Z	K	4,43180863581591	lab
6	2019-09-16T16:57:50Z	K	4,35155484680955	lab
6	2019-09-16T16:57:50Z	K	4,27130105780318	lab
6	2019-09-16T21:29:50Z	K	4,19104726879681	lab
6	2019-09-16T21:29:50Z	K	4,11079347979045	lab
6	2019-09-17T02:39:50Z	K	4,03053969078408	lab
7	2019-12-15T15:00:47Z	K	4,13443470920818	lab
7	2019-12-15T19:08:47Z	K	3,97985868750881	lab
7	2019-12-16T02:12:47Z	K	3,82528266580944	lab
7	2019-12-16T18:50:47Z	K	3,67070664411007	lab
7	2019-12-19T00:23:47Z	K	3,51613062241070	lab
7	2019-12-20T03:53:47Z	K	3,36155460071132	lab
7	2019-12-20T16:41:47Z	K	3,20697857901195	lab
8	2019-04-08T08:36:00Z	K	3,39094130911065	lab
8	2019-04-08T13:41:00Z	K	3,21802668786087	lab
8	2019-04-08T14:11:00Z	K	3,04511206661108	lab
8	2019-04-08T14:11:00Z	K	2,87219744536130	lab
8	2019-04-08T14:11:00Z	K	2,69928282411151	lab
8	2019-04-08T22:24:00Z	K	2,52636820286173	lab
8	2019-04-09T04:07:00Z	K	2,35345358161194	lab
9	2019-09-14T12:02:56Z	K	3,68234753973361	lab
9	2019-09-14T13:47:56Z	K	3,87621192548582	lab
9	2019-09-15T03:17:56Z	K	4,07007631123804	lab
9	2019-09-15T14:23:56Z	K	4,26394069699025	lab
9	2019-09-16T11:24:56Z	K	4,45780508274246	lab
9	2019-09-17T00:22:56Z	K	4,65166946849467	lab
9	2019-09-17T15:55:56Z	K	4,84553385424689	lab
10	2019-10-15T20:26:18Z	K	4,06401644011288	lab
10	2019-10-15T20:26:18Z	K	4,10896998052946	lab
10	2019-10-15T20:26:18Z	K	4,15392352094604	lab
10	2019-10-15T22:13:18Z	K	4,19887706136262	lab
10	2019-10-15T23:01:18Z	K	4,24383060177920	lab
10	2019-10-16T06:08:18Z	K	4,28878414219578	lab
10	2019-10-16T06:08:18Z	K	4,33373768261236	lab
11	2019-08-28T14:21:27Z	K	3,82293656984084	lab
11	2019-08-28T19:58:27Z	K	3,85198272343283	lab
11	2019-08-28T23:29:27Z	K	3,88102887702482	lab
11	2019-08-28T23:29:27Z	K	3,91007503061680	lab
11	2019-08-29T08:04:27Z	K	3,93912118420879	lab
11	2019-08-29T19:38:27Z	K	3,96816733780078	lab
11	2019-08-29T21:08:27Z	K	3,99721349139277	lab
12	2019-04-17T10:20:44Z	K	3,25893966119840	lab
12	2019-04-18T02:44:44Z	K	3,35159228673041	lab
12	2019-04-18T02:44:44Z	K	3,44424491226242	lab
12	2019-04-19T00:39:44Z	K	3,53689753779443	lab
12	2019-04-19T15:06:44Z	K	3,62955016332644	lab
12	2019-04-20T00:16:44Z	K	3,72220278885845	lab
12	2019-04-20T07:04:44Z	K	3,81485541439046	lab
13	2019-05-06T19:17:06Z	K	3,93489045422201	lab
13	2019-05-07T13:15:06Z	K	3,79657372346839	lab
13	2019-05-08T13:25:06Z	K	3,65825699271477	lab
13	2019-05-09T12:52:06Z	K	3,51994026196116	lab
13	2019-05-09T18:38:06Z	K	3,38162353120754	lab
13	2019-05-09T18:38:06Z	K	3,24330680045392	lab
13	2019-05-09T19:22:06Z	K	3,10499006970030	lab
14	2019-03-28T18:19:17Z	K	3,32207759894527	lab
14	2019-03-28T18:19:17Z	K	4,00322247787250	lab
14	2019-03-29T07:21:17Z	K	4,68436735679973	lab
14	2019-03-29T07:21:17Z	K	5,36551223572696	lab
14	2019-03-29T13:47:17Z	K	6,04665711465420	lab
14	2019-03-30T15:23:17Z	K	6,72780199358143	lab
14	2019-03-30T17:01:17Z	K	7,40894687250866	lab
15	2019-04-22T04:23:57Z	K	4,27354831378234	lab
15	2019-04-22T16:47:57Z	K	4,46805128658054	lab
15	2019-04-22T16:47:57Z	K	4,66255425937874	lab
15	2019-04-22T17:37:57Z	K	4,85705723217694	lab
15	2019-04-22T19:42:57Z	K	5,05156020497514	lab
15	2019-04-23T09:02:57Z	K	5,24606317777334	lab
15	2019-04-23T09:02:57Z	K	5,44056615057155	lab
16	2019-12-14T21:07:48Z	K	3,81740538057037	lab
16	2019-12-14T23:07:48Z	K	4,18849062328347	lab
16	2019-12-15T05:22:48Z	K	4,55957586599658	lab
16	2019-12-15T06:46:48Z	K	4,93066110870968	lab
16	2019-12-15T06:46:48Z	K	5,30174635142278	lab
16	2019-12-16T00:58:48Z	K	5,67283159413588	lab
16	2019-12-16T12:11:48Z	K	6,04391683684899	lab
17	2019-10-14T06:15:02Z	K	4,64464379461304	lab
17	2019-10-16T04:11:02Z	K	4,83897274216322	lab
17	2019-10-16T04:11:02Z	K	5,03330168971340	lab
17	2019-10-16T21:14:02Z	K	5,22763063726358	lab
17	2019-10-16T21:14:02Z	K	5,42195958481376	lab
17	2019-10-16T23:45:02Z	K	5,61628853236394	lab
17	2019-10-17T01:31:02Z	K	5,81061747991412	lab
18	2019-01-16T14:09:35Z	K	3,36871102577523	lab
18	2019-01-16T16:28:35Z	K	3,55224697869617	lab
18	2019-01-17T00:18:35Z	K	3,73578293161712	lab
18	2019-01-17T01:13:35Z	K	3,91931888453806	lab
18	2019-01-17T07:03:35Z	K	4,10285483745900	lab
18	2019-01-17T19:27:35Z	K	4,28639079037994	lab
18	2019-01-17T19:27:35Z	K	4,46992674330088	lab
19	2019-12-08T03:06:59Z	K	4,66368924153251	lab
19	2019-12-08T17:45:59Z	K	4,68236229071237	lab
19	2019-12-08T17:45:59Z	K	4,70103533989222	lab
19	2019-12-09T06:48:59Z	K	4,71970838907208	lab
19	2019-12-09T06:48:59Z	K	4,73838143825194	lab
19	2019-12-09T20:15:59Z	K	4,75705448743180	lab
19	2019-12-10T22:25:59Z	K	4,77572753661165	lab
20	2019-12-27T17:27:57Z	K	4,02858040767330	lab
20	2019-12-27T23:02:57Z	K	4,28007481422029	lab
20	2019-12-28T04:22:57Z	K	4,53156922076728	lab
20	2019-12-29T03:55:57Z	K	4,78306362731427	lab
20	2019-12-29T18:27:57Z	K	5,03455803386126	lab
20	2020-01-01T05:40:57Z	K	5,28605244040825	lab
20	2020-01-01T14:53:57Z	K	5,53754684695525	lab
21	2019-09-29T00:27:40Z	K	4,66518949968753	lab
21	2019-09-29T06:31:40Z	K	4,70047825204750	lab
21	2019-09-29T06:31:40Z	K	4,73576700440747	lab
21	2019-09-29T11:27:40Z	K	4,77105575676743	lab
21	2019-09-29T11:27:40Z	K	4,80634450912740	lab
21	2019-09-29T11:27:40Z	K	4,84163326148737	lab
21	2019-09-29T11:27:40Z	K	4,87692201384734	lab
22	2019-10-08T07:07:36Z	K	4,82515487328198	lab
22	2019-10-08T10:07:36Z	K	4,77340757971952	lab
22	2019-10-08T10:07:36Z	K	4,72166028615706	lab
22	2019-10-09T09:44:36Z	K	4,66991299259459	lab
22	2019-10-10T01:40:36Z	K	4,61816569903213	lab
22	2019-10-10T14:57:36Z	K	4,56641840546967	lab
22	2019-10-10T20:30:36Z	K	4,51467111190721	lab
23	2019-02-01T11:46:13Z	K	3,84518125704695	lab
23	2019-02-01T13:14:13Z	K	3,83600976411491	lab
23	2019-02-02T03:17:13Z	K	3,82683827118288	lab
23	2019-02-03T07:01:13Z	K	3,81766677825084	lab
23	2019-02-03T15:13:13Z	K	3,80849528531880	lab
23	2019-02-03T15:41:13Z	K	3,79932379238677	lab
23	2019-02-03T20:57:13Z	K	3,79015229945473	lab
24	2019-10-25T05:25:04Z	K	3,22243092805311	lab
24	2019-10-25T10:12:04Z	K	3,37631949342568	lab
24	2019-10-25T16:58:04Z	K	3,53020805879824	lab
24	2019-10-26T05:54:04Z	K	3,68409662417081	lab
24	2019-10-27T10:25:04Z	K	3,83798518954338	lab
24	2019-10-28T00:06:04Z	K	3,99187375491594	lab
24	2019-10-29T01:53:04Z	K	4,14576232028851	lab
25	2019-05-12T12:51:54Z	K	3,84441994718643	lab
25	2019-05-12T20:33:54Z	K	3,86150095845137	lab
25	2019-05-13T12:41:54Z	K	3,87858196971631	lab
25	2019-05-14T07:09:54Z	K	3,89566298098125	lab
25	2019-05-14T11:58:54Z	K	3,91274399224619	lab
25	2019-05-14T15:15:54Z	K	3,92982500351113	lab
25	2019-05-15T23:45:54Z	K	3,94690601477607	lab
26	2019-02-03T12:41:28Z	K	4,11623200115108	lab
26	2019-02-03T12:41:28Z	K	4,40686481994515	lab
26	2019-02-03T19:25:28Z	K	4,69749763873921	lab
26	2019-02-04T04:27:28Z	K	4,98813045753328	lab
26	2019-02-05T13:24:28Z	K	5,27876327632734	lab
26	2019-02-05T17:46:28Z	K	5,56939609512141	lab
26	2019-02-06T03:09:28Z	K	5,86002891391548	lab
27	2019-02-22T17:32:58Z	K	4,65117717510205	lab
27	2019-02-22T22:37:58Z	K	4,78603421967558	lab
27	2019-02-23T03:13:58Z	K	4,92089126424910	lab
27	2019-02-23T06:34:58Z	K	5,05574830882263	lab
27	2019-02-23T11:31:58Z	K	5,19060535339616	lab
27	2019-02-23T11:31:58Z	K	5,32546239796968	lab
27	2019-02-23T18:59:58Z	K	5,46031944254321	lab
28	2019-10-18T10:56:18Z	K	4,18628404152125	lab
28	2019-10-18T18:25:18Z	K	4,77235112842247	lab
28	2019-10-18T21:29:18Z	K	5,35841821532368	lab
28	2019-10-20T07:05:18Z	K	5,94448530222490	lab
28	2019-10-20T11:01:18Z	K	6,53055238912612	lab
28	2019-10-21T04:09:18Z	K	7,11661947602733	lab
28	2019-10-21T21:51:18Z	K	7,70268656292855	lab
29	2019-06-21T06:47:23Z	K	4,33359887048868	lab
29	2019-06-21T09:42:23Z	K	4,72436117506577	lab
29	2019-06-22T01:04:23Z	K	5,11512347964285	lab
29	2019-06-22T20:36:23Z	K	5,50588578421994	lab
29	2019-06-22T22:06:23Z	K	5,89664808879703	lab
29	2019-06-24T04:37:23Z	K	6,28741039337411	lab
29	2019-06-24T04:37:23Z	K	6,67817269795120	lab
30	2019-05-02T20:52:38Z	K	4,13740365951725	lab
30	2019-05-02T20:52:38Z	K	4,13331478465857	lab
30	2019-05-02T22:32:38Z	K	4,12922590979989	lab
30	2019-05-02T22:32:38Z	K	4,12513703494122	lab
30	2019-05-02T22:32:38Z	K	4,12104816008254	lab
30	2019-05-02T22:32:38Z	K	4,11695928522386	lab
30	2019-05-03T00:12:38Z	K	4,11287041036518	lab
31	2019-06-04T02:48:48Z	K	4,32387923244593	lab
31	2019-06-04T02:48:48Z	K	4,40449132213228	lab
31	2019-06-04T06:51:48Z	K	4,48510341181864	lab
31	2019-06-04T06:51:48Z	K	4,56571550150499	lab
31	2019-06-04T06:51:48Z	K	4,64632759119134	lab
31	2019-06-05T02:05:48Z	K	4,72693968087769	lab
31	2019-06-05T03:48:48Z	K	4,80755177056405	lab
32	2019-02-21T22:01:17Z	K	3,54488541283998	lab
32	2019-02-21T22:01:17Z	K	3,72178842086475	lab
32	2019-02-22T02:47:17Z	K	3,89869142888951	lab
32	2019-02-22T15:46:17Z	K	4,07559443691428	lab
32	2019-02-23T15:19:17Z	K	4,25249744493905	lab
32	2019-02-23T15:19:17Z	K	4,42940045296381	lab
32	2019-02-25T19:01:17Z	K	4,60630346098858	lab
33	2019-10-14T15:14:27Z	K	3,80219425246115	lab
33	2019-10-14T15:14:27Z	K	3,72339173742022	lab
33	2019-10-14T22:42:27Z	K	3,64458922237929	lab
33	2019-10-15T07:58:27Z	K	3,56578670733836	lab
33	2019-10-15T09:05:27Z	K	3,48698419229742	lab
33	2019-10-15T12:05:27Z	K	3,40818167725649	lab
33	2019-10-16T01:57:27Z	K	3,32937916221556	lab
34	2019-08-21T15:24:35Z	K	3,77297256244330	lab
34	2019-08-22T12:45:35Z	K	3,89779421611986	lab
34	2019-08-23T01:47:35Z	K	4,02261586979641	lab
34	2019-08-24T06:27:35Z	K	4,14743752347297	lab
34	2019-08-25T05:19:35Z	K	4,27225917714953	lab
34	2019-08-25T06:55:35Z	K	4,39708083082608	lab
34	2019-08-26T17:53:35Z	K	4,52190248450264	lab
35	2019-10-31T16:25:22Z	K	4,74973401732139	lab
35	2019-11-01T08:58:22Z	K	4,94413632813044	lab
35	2019-11-01T17:32:22Z	K	5,13853863893949	lab
35	2019-11-03T09:03:22Z	K	5,33294094974855	lab
35	2019-11-04T00:47:22Z	K	5,52734326055760	lab
35	2019-11-05T00:08:22Z	K	5,72174557136665	lab
35	2019-11-05T22:04:22Z	K	5,91614788217570	lab
36	2019-01-06T03:54:19Z	K	4,21269205836828	lab
36	2019-01-06T03:54:19Z	K	4,10247473835768	lab
36	2019-01-06T22:15:19Z	K	3,99225741834708	lab
36	2019-01-07T14:53:19Z	K	3,88204009833649	lab
36	2019-01-07T22:33:19Z	K	3,77182277832589	lab
36	2019-01-08T02:25:19Z	K	3,66160545831529	lab
36	2019-01-09T09:56:19Z	K	3,55138813830469	lab
37	2019-01-18T14:54:24Z	K	4,34130594183993	lab
37	2019-01-19T16:53:24Z	K	4,57308434998275	lab
37	2019-01-20T18:33:24Z	K	4,80486275812557	lab
37	2019-01-20T18:33:24Z	K	5,03664116626839	lab
37	2019-01-21T10:57:24Z	K	5,26841957441121	lab
37	2019-01-21T15:47:24Z	K	5,50019798255403	lab
37	2019-01-22T06:18:24Z	K	5,73197639069685	lab
38	2019-06-11T15:46:26Z	K	3,21885405139504	lab
38	2019-06-12T12:00:26Z	K	3,07352035369146	lab
38	2019-06-13T01:16:26Z	K	2,92818665598788	lab
38	2019-06-14T22:27:26Z	K	2,78285295828431	lab
38	2019-06-15T04:26:26Z	K	2,63751926058073	lab
38	2019-06-15T12:06:26Z	K	2,49218556287715	lab
38	2019-06-16T02:54:26Z	K	2,34685186517357	lab
39	2019-12-30T22:37:41Z	K	4,22738598738360	lab
39	2019-12-30T23:12:41Z	K	4,69970307474555	lab
39	2019-12-30T23:12:41Z	K	5,17202016210751	lab
39	2019-12-31T15:20:41Z	K	5,64433724946946	lab
39	2019-12-31T21:03:41Z	K	6,11665433683141	lab
39	2019-12-31T22:47:41Z	K	6,58897142419336	lab
39	2020-01-01T01:00:41Z	K	7,06128851155532	lab
40	2019-09-25T07:47:58Z	K	4,24695348389707	lab
40	2019-09-25T09:12:58Z	K	4,63928089248452	lab
40	2019-09-25T19:30:58Z	K	5,03160830107198	lab
40	2019-09-26T11:18:58Z	K	5,42393570965943	lab
40	2019-09-26T19:45:58Z	K	5,81626311824689	lab
40	2019-09-27T07:35:58Z	K	6,20859052683434	lab
40	2019-09-27T09:55:58Z	K	6,60091793542180	lab
41	2019-06-16T05:35:55Z	K	3,89269656684662	lab
41	2019-06-16T10:56:55Z	K	4,12296109263464	lab
41	2019-06-16T10:56:55Z	K	4,35322561842266	lab
41	2019-06-16T15:44:55Z	K	4,58349014421069	lab
41	2019-06-16T20:31:55Z	K	4,81375466999871	lab
41	2019-06-18T10:59:55Z	K	5,04401919578673	lab
41	2019-06-18T10:59:55Z	K	5,27428372157475	lab
42	2019-12-12T23:50:26Z	K	3,96624044148201	lab
42	2019-12-13T05:00:26Z	K	3,95319011167279	lab
42	2019-12-13T15:50:26Z	K	3,94013978186357	lab
42	2019-12-14T07:55:26Z	K	3,92708945205436	lab
42	2019-12-15T13:52:26Z	K	3,91403912224514	lab
42	2019-12-15T16:13:26Z	K	3,90098879243592	lab
42	2019-12-15T16:13:26Z	K	3,88793846262670	lab
43	2019-09-28T18:02:26Z	K	5,39721332549229	lab
43	2019-09-29T11:22:26Z	K	5,24695640237173	lab
43	2019-09-29T11:23:26Z	K	5,09669947925117	lab
43	2019-09-29T22:41:26Z	K	4,94644255613060	lab
43	2019-10-01T09:36:26Z	K	4,79618563301004	lab
43	2019-10-02T03:23:26Z	K	4,64592870988948	lab
43	2019-10-03T05:57:26Z	K	4,49567178676892	lab
44	2019-08-25T16:02:21Z	K	3,08286713426888	lab
44	2019-08-27T02:57:21Z	K	3,30149543998451	lab
44	2019-08-27T06:41:21Z	K	3,52012374570014	lab
44	2019-08-27T06:41:21Z	K	3,73875205141577	lab
44	2019-08-27T13:11:21Z	K	3,95738035713140	lab
44	2019-08-27T13:13:21Z	K	4,17600866284703	lab
44	2019-08-28T08:14:21Z	K	4,39463696856266	lab
45	2019-12-08T11:03:44Z	K	4,28607431777946	lab
45	2019-12-08T21:37:44Z	K	4,38704662660547	lab
45	2019-12-08T22:23:44Z	K	4,48801893543147	lab
45	2019-12-09T01:24:44Z	K	4,58899124425748	lab
45	2019-12-09T18:14:44Z	K	4,68996355308348	lab
45	2019-12-10T06:44:44Z	K	4,79093586190949	lab
45	2019-12-10T06:44:44Z	K	4,89190817073550	lab
46	2019-11-08T18:49:37Z	K	6,09809711265111	lab
46	2019-11-08T18:49:37Z	K	6,10362355342087	lab
46	2019-11-09T02:48:37Z	K	6,10914999419064	lab
46	2019-11-09T11:21:37Z	K	6,11467643496040	lab
46	2019-11-09T16:17:37Z	K	6,12020287573016	lab
46	2019-11-09T16:17:37Z	K	6,12572931649993	lab
46	2019-11-09T16:28:37Z	K	6,13125575726969	lab
47	2019-03-28T14:31:36Z	K	4,24014613902375	lab
47	2019-03-31T06:50:36Z	K	4,19797466086993	lab
47	2019-03-31T08:07:36Z	K	4,15580318271611	lab
47	2019-04-01T11:31:36Z	K	4,11363170456229	lab
47	2019-04-01T11:31:36Z	K	4,07146022640847	lab
47	2019-04-01T14:48:36Z	K	4,02928874825465	lab
47	2019-04-02T07:04:36Z	K	3,98711727010083	lab
48	2019-09-17T23:45:10Z	K	3,75533129869029	lab
48	2019-09-19T05:46:10Z	K	3,62822027567970	lab
48	2019-09-19T16:09:10Z	K	3,50110925266911	lab
48	2019-09-19T20:23:10Z	K	3,37399822965853	lab
48	2019-09-21T19:22:10Z	K	3,24688720664794	lab
48	2019-09-22T01:48:10Z	K	3,11977618363735	lab
48	2019-09-23T06:39:10Z	K	2,99266516062676	lab
49	2019-11-09T13:54:15Z	K	4,42957012960159	lab
49	2019-11-09T23:45:15Z	K	4,26711006543064	lab
49	2019-11-10T18:05:15Z	K	4,10465000125968	lab
49	2019-11-11T04:42:15Z	K	3,94218993708873	lab
49	2019-11-12T10:09:15Z	K	3,77972987291777	lab
49	2019-11-12T15:58:15Z	K	3,61726980874682	lab
49	2019-11-13T15:00:15Z	K	3,45480974457587	lab
50	2019-04-09T20:38:13Z	K	5,04057420047592	lab
50	2019-04-10T01:05:13Z	K	5,07657357063826	lab
50	2019-04-10T21:15:13Z	K	5,11257294080060	lab
50	2019-04-11T17:16:13Z	K	5,14857231096294	lab
50	2019-04-11T23:31:13Z	K	5,18457168112528	lab
50	2019-04-12T09:38:13Z	K	5,22057105128762	lab
50	2019-04-12T14:10:13Z	K	5,25657042144996	lab
51	2019-02-11T20:05:32Z	K	4,37494242403322	lab
51	2019-02-11T20:05:32Z	K	4,32374578464370	lab
51	2019-02-11T21:57:32Z	K	4,27254914525418	lab
51	2019-02-12T05:45:32Z	K	4,22135250586466	lab
51	2019-02-12T07:26:32Z	K	4,17015586647514	lab
51	2019-02-12T12:41:32Z	K	4,11895922708562	lab
51	2019-02-12T14:39:32Z	K	4,06776258769611	lab
52	2019-04-18T03:07:07Z	K	3,99511034478375	lab
52	2019-04-18T13:24:07Z	K	4,12572781578435	lab
52	2019-04-18T14:36:07Z	K	4,25634528678494	lab
52	2019-04-18T20:07:07Z	K	4,38696275778554	lab
52	2019-04-19T00:10:07Z	K	4,51758022878614	lab
52	2019-04-19T00:10:07Z	K	4,64819769978673	lab
52	2019-04-19T00:10:07Z	K	4,77881517078733	lab
53	2019-07-29T09:11:16Z	K	5,15223009533661	lab
53	2019-07-30T07:10:16Z	K	5,04976903961630	lab
53	2019-07-30T11:59:16Z	K	4,94730798389600	lab
53	2019-07-30T23:11:16Z	K	4,84484692817569	lab
53	2019-07-31T09:41:16Z	K	4,74238587245539	lab
53	2019-08-01T04:57:16Z	K	4,63992481673508	lab
53	2019-08-01T11:32:16Z	K	4,53746376101478	lab
54	2019-02-23T07:38:15Z	K	2,68638082985708	lab
54	2019-02-24T12:23:15Z	K	2,77692886638124	lab
54	2019-02-25T05:02:15Z	K	2,86747690290539	lab
54	2019-02-25T13:09:15Z	K	2,95802493942955	lab
54	2019-02-27T00:43:15Z	K	3,04857297595371	lab
54	2019-02-27T04:18:15Z	K	3,13912101247787	lab
54	2019-02-27T13:17:15Z	K	3,22966904900202	lab
55	2019-04-14T07:43:41Z	K	3,87253154037491	lab
55	2019-04-14T11:29:41Z	K	3,76755603708950	lab
55	2019-04-14T11:29:41Z	K	3,66258053380408	lab
55	2019-04-14T11:36:41Z	K	3,55760503051867	lab
55	2019-04-15T02:01:41Z	K	3,45262952723326	lab
55	2019-04-15T14:16:41Z	K	3,34765402394784	lab
55	2019-04-15T14:16:41Z	K	3,24267852066243	lab
56	2019-04-23T22:57:35Z	K	4,53238626088032	lab
56	2019-04-24T21:07:35Z	K	4,47124811709519	lab
56	2019-04-25T18:33:35Z	K	4,41010997331006	lab
56	2019-04-25T22:42:35Z	K	4,34897182952493	lab
56	2019-04-26T04:25:35Z	K	4,28783368573980	lab
56	2019-04-26T04:57:35Z	K	4,22669554195467	lab
56	2019-04-26T12:57:35Z	K	4,16555739816954	lab
57	2019-02-04T17:17:45Z	K	4,30478296656086	lab
57	2019-02-04T20:14:45Z	K	4,24965315030186	lab
57	2019-02-04T20:14:45Z	K	4,19452333404286	lab
57	2019-02-05T06:59:45Z	K	4,13939351778386	lab
57	2019-02-05T23:12:45Z	K	4,08426370152486	lab
57	2019-02-06T07:05:45Z	K	4,02913388526586	lab
57	2019-02-06T07:05:45Z	K	3,97400406900686	lab
58	2019-12-17T06:18:50Z	K	3,95939862092769	lab
58	2019-12-17T21:48:50Z	K	4,14831638179260	lab
58	2019-12-18T09:29:50Z	K	4,33723414265751	lab
58	2019-12-19T12:16:50Z	K	4,52615190352242	lab
58	2019-12-20T02:52:50Z	K	4,71506966438733	lab
58	2019-12-21T03:46:50Z	K	4,90398742525224	lab
58	2019-12-21T20:31:50Z	K	5,09290518611715	lab
59	2019-09-09T18:13:01Z	K	4,13620490788664	lab
59	2019-09-09T18:13:01Z	K	4,16450965601643	lab
59	2019-09-09T18:13:01Z	K	4,19281440414623	lab
59	2019-09-09T18:38:01Z	K	4,22111915227602	lab
59	2019-09-09T20:23:01Z	K	4,24942390040582	lab
59	2019-09-10T00:16:01Z	K	4,27772864853561	lab
59	2019-09-10T08:49:01Z	K	4,30603339666541	lab
60	2019-09-29T16:30:44Z	K	4,81961376912058	lab
60	2019-09-29T16:30:44Z	K	5,30186580185783	lab
60	2019-09-30T04:46:44Z	K	5,78411783459507	lab
60	2019-09-30T10:44:44Z	K	6,26636986733232	lab
60	2019-09-30T16:04:44Z	K	6,74862190006957	lab
60	2019-10-01T01:35:44Z	K	7,23087393280681	lab
60	2019-10-02T10:24:44Z	K	7,71312596554406	lab
61	2019-12-30T05:46:05Z	K	5,12561950495358	lab
61	2019-12-30T05:46:05Z	K	5,56488263502698	lab
61	2019-12-30T05:46:05Z	K	6,00414576510039	lab
61	2019-12-30T05:46:05Z	K	6,44340889517379	lab
61	2019-12-30T05:46:05Z	K	6,88267202524719	lab
61	2019-12-30T05:46:05Z	K	7,32193515532059	lab
61	2019-12-30T05:46:05Z	K	7,76119828539399	lab
62	2019-11-02T10:36:42Z	K	3,97830636353098	lab
62	2019-11-02T23:34:42Z	K	3,91300873246095	lab
62	2019-11-03T19:21:42Z	K	3,84771110139092	lab
62	2019-11-04T01:15:42Z	K	3,78241347032089	lab
62	2019-11-04T07:05:42Z	K	3,71711583925086	lab
62	2019-11-05T00:25:42Z	K	3,65181820818083	lab
62	2019-11-05T12:27:42Z	K	3,58652057711080	lab
63	2019-12-06T10:36:06Z	K	3,81348723869605	lab
63	2019-12-08T04:38:06Z	K	3,98185074391680	lab
63	2019-12-08T08:24:06Z	K	4,15021424913756	lab
63	2019-12-08T16:02:06Z	K	4,31857775435831	lab
63	2019-12-08T20:28:06Z	K	4,48694125957906	lab
63	2019-12-09T10:53:06Z	K	4,65530476479981	lab
63	2019-12-10T07:56:06Z	K	4,82366827002057	lab
64	2019-03-31T18:49:01Z	K	4,26794825566808	lab
64	2019-04-01T04:25:01Z	K	4,12935032357001	lab
64	2019-04-01T04:25:01Z	K	3,99075239147195	lab
64	2019-04-02T00:34:01Z	K	3,85215445937388	lab
64	2019-04-02T02:53:01Z	K	3,71355652727582	lab
64	2019-04-02T02:53:01Z	K	3,57495859517775	lab
64	2019-04-03T21:26:01Z	K	3,43636066307969	lab
65	2019-01-17T13:39:24Z	K	3,53496373783057	lab
65	2019-01-22T00:12:24Z	K	3,65285460721062	lab
65	2019-01-22T18:51:24Z	K	3,77074547659068	lab
65	2019-01-23T04:16:24Z	K	3,88863634597074	lab
65	2019-01-23T04:16:24Z	K	4,00652721535079	lab
65	2019-01-23T05:40:24Z	K	4,12441808473084	lab
65	2019-01-23T08:42:24Z	K	4,24230895411090	lab
66	2019-11-10T11:21:41Z	K	4,12653771923817	lab
66	2019-11-10T11:21:41Z	K	4,21691025242018	lab
66	2019-11-10T11:21:41Z	K	4,30728278560219	lab
66	2019-11-10T12:36:41Z	K	4,39765531878420	lab
66	2019-11-10T12:36:41Z	K	4,48802785196621	lab
66	2019-11-10T12:36:41Z	K	4,57840038514822	lab
66	2019-11-10T12:36:41Z	K	4,66877291833022	lab
67	2019-04-22T14:55:10Z	K	4,21933086820669	lab
67	2019-04-22T17:26:10Z	K	4,31966183491740	lab
67	2019-04-22T23:01:10Z	K	4,41999280162811	lab
67	2019-04-22T23:01:10Z	K	4,52032376833882	lab
67	2019-04-23T01:46:10Z	K	4,62065473504953	lab
67	2019-04-23T01:46:10Z	K	4,72098570176024	lab
67	2019-04-23T01:46:10Z	K	4,82131666847095	lab
68	2019-09-07T11:08:07Z	K	4,47346072745431	lab
68	2019-09-07T18:10:07Z	K	4,47073342622294	lab
68	2019-09-08T18:56:07Z	K	4,46800612499157	lab
68	2019-09-09T09:51:07Z	K	4,46527882376021	lab
68	2019-09-10T14:56:07Z	K	4,46255152252884	lab
68	2019-09-11T10:53:07Z	K	4,45982422129747	lab
68	2019-09-12T08:12:07Z	K	4,45709692006610	lab
69	2019-01-19T22:23:41Z	K	4,03040569740250	lab
69	2019-01-21T14:04:41Z	K	4,20199535337548	lab
69	2019-01-21T14:04:41Z	K	4,37358500934846	lab
69	2019-01-22T02:39:41Z	K	4,54517466532145	lab
69	2019-01-22T17:02:41Z	K	4,71676432129443	lab
69	2019-01-23T13:33:41Z	K	4,88835397726741	lab
69	2019-01-23T18:27:41Z	K	5,05994363324039	lab
70	2019-09-06T07:15:13Z	K	4,88389719425315	lab
70	2019-09-07T01:46:13Z	K	4,83754839706832	lab
70	2019-09-08T16:38:13Z	K	4,79119959988349	lab
70	2019-09-08T16:56:13Z	K	4,74485080269865	lab
70	2019-09-09T06:31:13Z	K	4,69850200551382	lab
70	2019-09-09T13:39:13Z	K	4,65215320832899	lab
70	2019-09-10T08:44:13Z	K	4,60580441114416	lab
71	2019-12-06T19:46:37Z	K	4,59387923441152	lab
71	2019-12-07T07:37:37Z	K	4,53709247534248	lab
71	2019-12-07T09:06:37Z	K	4,48030571627345	lab
71	2019-12-11T00:02:37Z	K	4,42351895720441	lab
71	2019-12-11T15:15:37Z	K	4,36673219813538	lab
71	2019-12-12T06:56:37Z	K	4,30994543906634	lab
71	2019-12-12T16:46:37Z	K	4,25315867999731	lab
72	2019-08-04T13:10:24Z	K	3,95411606115203	lab
72	2019-08-05T00:20:24Z	K	4,29981417810475	lab
72	2019-08-06T13:28:24Z	K	4,64551229505748	lab
72	2019-08-06T23:10:24Z	K	4,99121041201020	lab
72	2019-08-07T00:30:24Z	K	5,33690852896292	lab
72	2019-08-07T06:54:24Z	K	5,68260664591564	lab
72	2019-08-07T09:45:24Z	K	6,02830476286837	lab
73	2019-12-29T19:40:03Z	K	4,50268026128329	lab
73	2019-12-30T03:36:03Z	K	4,45337711961715	lab
73	2019-12-30T05:54:03Z	K	4,40407397795100	lab
73	2019-12-30T05:54:03Z	K	4,35477083628486	lab
73	2019-12-31T01:47:03Z	K	4,30546769461872	lab
73	2019-12-31T21:49:03Z	K	4,25616455295257	lab
73	2020-01-01T00:35:03Z	K	4,20686141128643	lab
74	2019-02-23T11:50:20Z	K	4,79630189482932	lab
74	2019-02-23T15:29:20Z	K	4,82967616550380	lab
74	2019-02-24T15:59:20Z	K	4,86305043617828	lab
74	2019-02-24T15:59:20Z	K	4,89642470685276	lab
74	2019-02-25T01:28:20Z	K	4,92979897752725	lab
74	2019-02-25T19:44:20Z	K	4,96317324820173	lab
74	2019-02-26T00:33:20Z	K	4,99654751887621	lab
75	2019-10-07T02:14:33Z	K	5,21774383215881	lab
75	2019-10-07T06:11:33Z	K	5,48807360664414	lab
75	2019-10-08T11:07:33Z	K	5,75840338112947	lab
75	2019-10-08T11:24:33Z	K	6,02873315561480	lab
75	2019-10-09T21:17:33Z	K	6,29906293010013	lab
75	2019-10-10T09:06:33Z	K	6,56939270458547	lab
75	2019-10-10T13:17:33Z	K	6,83972247907080	lab
76	2019-05-20T13:59:51Z	K	4,26621357483294	lab
76	2019-05-20T13:59:51Z	K	4,32410252283883	lab
76	2019-05-21T10:36:51Z	K	4,38199147084473	lab
76	2019-05-21T10:36:51Z	K	4,43988041885062	lab
76	2019-05-22T01:58:51Z	K	4,49776936685651	lab
76	2019-05-22T09:30:51Z	K	4,55565831486241	lab
76	2019-05-26T00:47:51Z	K	4,61354726286830	lab
77	2019-08-10T01:00:48Z	K	4,63725138131377	lab
77	2019-08-10T08:17:48Z	K	4,63031372143509	lab
77	2019-08-10T08:17:48Z	K	4,62337606155642	lab
77	2019-08-10T22:10:48Z	K	4,61643840167774	lab
77	2019-08-12T04:50:48Z	K	4,60950074179906	lab
77	2019-08-12T13:46:48Z	K	4,60256308192039	lab
77	2019-08-12T13:46:48Z	K	4,59562542204171	lab
78	2019-07-19T06:45:07Z	K	5,08851079116121	lab
78	2019-07-19T14:18:07Z	K	5,06154469861320	lab
78	2019-07-19T14:18:07Z	K	5,03457860606520	lab
78	2019-07-21T18:39:07Z	K	5,00761251351719	lab
78	2019-07-21T19:54:07Z	K	4,98064642096918	lab
78	2019-07-22T09:44:07Z	K	4,95368032842117	lab
78	2019-07-23T23:02:07Z	K	4,92671423587317	lab
79	2019-08-25T08:52:09Z	K	5,15527619791336	lab
79	2019-08-25T08:52:09Z	K	5,30133152296028	lab
79	2019-08-25T08:52:09Z	K	5,44738684800721	lab
79	2019-08-25T13:44:09Z	K	5,59344217305413	lab
79	2019-08-25T17:19:09Z	K	5,73949749810106	lab
79	2019-08-25T20:17:09Z	K	5,88555282314798	lab
79	2019-08-25T20:21:09Z	K	6,03160814819490	lab
80	2019-09-17T03:55:37Z	K	3,66833148166455	lab
80	2019-09-17T03:55:37Z	K	3,56740337466699	lab
80	2019-09-17T09:31:37Z	K	3,46647526766944	lab
80	2019-09-17T09:31:37Z	K	3,36554716067188	lab
80	2019-09-18T13:34:37Z	K	3,26461905367433	lab
80	2019-09-18T15:29:37Z	K	3,16369094667677	lab
80	2019-09-19T11:55:37Z	K	3,06276283967922	lab
81	2019-06-01T03:21:41Z	K	5,21389840669506	lab
81	2019-06-01T08:02:41Z	K	5,70226762241113	lab
81	2019-06-02T01:25:41Z	K	6,19063683812719	lab
81	2019-06-02T06:51:41Z	K	6,67900605384326	lab
81	2019-06-03T05:14:41Z	K	7,16737526955932	lab
81	2019-06-05T00:42:41Z	K	7,65574448527539	lab
81	2019-06-05T20:14:41Z	K	8,14411370099145	lab
82	2019-02-16T06:20:52Z	K	4,26767063750733	lab
82	2019-02-16T16:56:52Z	K	4,47548531463304	lab
82	2019-02-17T15:53:52Z	K	4,68329999175875	lab
82	2019-02-18T05:03:52Z	K	4,89111466888446	lab
82	2019-02-18T15:53:52Z	K	5,09892934601016	lab
82	2019-02-18T22:38:52Z	K	5,30674402313587	lab
82	2019-02-19T09:25:52Z	K	5,51455870026158	lab
83	2019-01-21T16:33:50Z	K	4,17160292251376	lab
83	2019-01-21T16:35:50Z	K	4,34140243477606	lab
83	2019-01-21T19:01:50Z	K	4,51120194703836	lab
83	2019-01-21T22:56:50Z	K	4,68100145930066	lab
83	2019-01-22T09:54:50Z	K	4,85080097156295	lab
83	2019-01-23T05:41:50Z	K	5,02060048382525	lab
83	2019-01-24T16:47:50Z	K	5,19039999608755	lab
84	2019-05-23T03:13:29Z	K	3,61327271298659	lab
84	2019-05-23T13:14:29Z	K	3,64472446899267	lab
84	2019-05-23T13:14:29Z	K	3,67617622499876	lab
84	2019-05-23T13:14:29Z	K	3,70762798100484	lab
84	2019-05-23T14:56:29Z	K	3,73907973701092	lab
84	2019-05-23T14:56:29Z	K	3,77053149301701	lab
84	2019-05-23T14:56:29Z	K	3,80198324902309	lab
85	2019-02-03T23:55:45Z	K	4,28100243441366	lab
85	2019-02-04T11:40:45Z	K	4,31671091295626	lab
85	2019-02-04T11:40:45Z	K	4,35241939149886	lab
85	2019-02-04T16:04:45Z	K	4,38812787004146	lab
85	2019-02-04T16:04:45Z	K	4,42383634858406	lab
85	2019-02-05T00:36:45Z	K	4,45954482712666	lab
85	2019-02-05T14:00:45Z	K	4,49525330566926	lab
86	2019-03-12T03:23:02Z	K	5,23801595505810	lab
86	2019-03-12T06:45:02Z	K	5,69181026012254	lab
86	2019-03-12T07:26:02Z	K	6,14560456518698	lab
86	2019-03-12T22:40:02Z	K	6,59939887025141	lab
86	2019-03-14T16:22:02Z	K	7,05319317531585	lab
86	2019-03-14T16:33:02Z	K	7,50698748038029	lab
86	2019-03-14T19:25:02Z	K	7,96078178544473	lab
87	2019-10-29T13:54:27Z	K	3,93219210495259	lab
87	2019-10-29T22:15:27Z	K	4,04467988082156	lab
87	2019-10-29T22:15:27Z	K	4,15716765669052	lab
87	2019-10-30T04:08:27Z	K	4,26965543255949	lab
87	2019-10-30T04:08:27Z	K	4,38214320842846	lab
87	2019-10-30T05:05:27Z	K	4,49463098429742	lab
87	2019-10-30T13:31:27Z	K	4,60711876016639	lab
88	2019-05-27T01:18:19Z	K	5,06732642916167	lab
88	2019-05-28T02:25:19Z	K	4,97722095910563	lab
88	2019-05-28T07:35:19Z	K	4,88711548904960	lab
88	2019-05-30T03:15:19Z	K	4,79701001899356	lab
88	2019-05-30T10:26:19Z	K	4,70690454893753	lab
88	2019-05-30T17:41:19Z	K	4,61679907888149	lab
88	2019-05-30T17:41:19Z	K	4,52669360882546	lab
89	2019-04-06T10:48:44Z	K	4,39947365431905	lab
89	2019-04-07T11:05:44Z	K	4,27069633839512	lab
89	2019-04-07T22:29:44Z	K	4,14191902247118	lab
89	2019-04-09T22:38:44Z	K	4,01314170654725	lab
89	2019-04-10T02:42:44Z	K	3,88436439062331	lab
89	2019-04-11T01:39:44Z	K	3,75558707469938	lab
89	2019-04-11T22:37:44Z	K	3,62680975877544	lab
90	2019-04-04T15:00:23Z	K	3,99014170968046	lab
90	2019-04-04T15:00:23Z	K	4,58627566643023	lab
90	2019-04-04T18:42:23Z	K	5,18240962318000	lab
90	2019-04-04T20:19:23Z	K	5,77854357992977	lab
90	2019-04-05T06:02:23Z	K	6,37467753667954	lab
90	2019-04-06T04:05:23Z	K	6,97081149342931	lab
90	2019-04-06T14:36:23Z	K	7,56694545017908	lab
91	2019-05-29T17:56:55Z	K	4,73308738461086	lab
91	2019-05-30T07:31:55Z	K	4,55169139015581	lab
91	2019-05-30T07:31:55Z	K	4,37029539570076	lab
91	2019-05-30T09:41:55Z	K	4,18889940124571	lab
91	2019-05-30T20:48:55Z	K	4,00750340679066	lab
91	2019-05-30T20:48:55Z	K	3,82610741233561	lab
91	2019-05-30T23:47:55Z	K	3,64471141788055	lab
92	2019-08-23T08:50:48Z	K	3,91439849681180	lab
92	2019-08-23T18:50:48Z	K	4,22089465451025	lab
92	2019-08-24T10:25:48Z	K	4,52739081220870	lab
92	2019-08-24T20:04:48Z	K	4,83388696990716	lab
92	2019-08-25T00:16:48Z	K	5,14038312760561	lab
92	2019-08-25T01:51:48Z	K	5,44687928530406	lab
92	2019-08-25T01:51:48Z	K	5,75337544300251	lab
93	2019-11-30T13:58:21Z	K	4,85213499850684	lab
93	2019-12-02T01:49:21Z	K	4,83085134184384	lab
93	2019-12-02T09:45:21Z	K	4,80956768518083	lab
93	2019-12-02T19:31:21Z	K	4,78828402851783	lab
93	2019-12-04T08:26:21Z	K	4,76700037185483	lab
93	2019-12-04T17:13:21Z	K	4,74571671519182	lab
93	2019-12-05T05:39:21Z	K	4,72443305852882	lab
94	2019-10-14T18:36:57Z	K	4,71939710870042	lab
94	2019-10-14T18:36:57Z	K	4,73969769612648	lab
94	2019-10-15T01:43:57Z	K	4,75999828355253	lab
94	2019-10-15T16:38:57Z	K	4,78029887097859	lab
94	2019-10-16T09:00:57Z	K	4,80059945840464	lab
94	2019-10-17T03:13:57Z	K	4,82090004583070	lab
94	2019-10-18T00:12:57Z	K	4,84120063325676	lab
95	2019-10-21T19:03:45Z	K	3,58648979053525	lab
95	2019-10-22T19:01:45Z	K	3,57304928125335	lab
95	2019-10-23T02:08:45Z	K	3,55960877197144	lab
95	2019-10-24T08:04:45Z	K	3,54616826268954	lab
95	2019-10-24T14:58:45Z	K	3,53272775340764	lab
95	2019-10-24T14:58:45Z	K	3,51928724412573	lab
95	2019-10-25T21:30:45Z	K	3,50584673484383	lab
96	2019-07-08T06:50:02Z	K	3,93097528295187	lab
96	2019-07-11T00:24:02Z	K	3,86192605613698	lab
96	2019-07-11T13:44:02Z	K	3,79287682932210	lab
96	2019-07-12T09:45:02Z	K	3,72382760250721	lab
96	2019-07-12T18:32:02Z	K	3,65477837569233	lab
96	2019-07-12T18:32:02Z	K	3,58572914887744	lab
96	2019-07-13T12:08:02Z	K	3,51667992206256	lab
97	2019-10-19T19:23:10Z	K	4,77311356023674	lab
97	2019-10-21T00:51:10Z	K	4,97494272630397	lab
97	2019-10-22T23:52:10Z	K	5,17677189237120	lab
97	2019-10-24T10:19:10Z	K	5,37860105843843	lab
97	2019-10-24T10:19:10Z	K	5,58043022450565	lab
97	2019-10-24T17:09:10Z	K	5,78225939057288	lab
97	2019-10-24T21:46:10Z	K	5,98408855664011	lab
98	2019-10-06T20:48:29Z	K	4,12301247010153	lab
98	2019-10-07T23:28:29Z	K	4,25535024354271	lab
98	2019-10-08T12:05:29Z	K	4,38768801698389	lab
98	2019-10-08T12:05:29Z	K	4,52002579042507	lab
98	2019-10-09T03:52:29Z	K	4,65236356386625	lab
98	2019-10-09T21:57:29Z	K	4,78470133730744	lab
98	2019-10-10T11:12:29Z	K	4,91703911074862	lab
99	2019-07-22T07:09:00Z	K	5,16203626630781	lab
99	2019-07-22T09:08:00Z	K	5,40688657600492	lab
99	2019-07-22T18:13:00Z	K	5,65173688570204	lab
99	2019-07-22T22:40:00Z	K	5,89658719539915	lab
99	2019-07-22T23:00:00Z	K	6,14143750509626	lab
99	2019-07-23T05:08:00Z	K	6,38628781479337	lab
99	2019-07-23T05:08:00Z	K	6,63113812449049	lab
100	2019-08-24T03:36:00Z	K	4,43939407847996	lab
100	2019-08-24T06:42:00Z	K	4,34792609286676	lab
100	2019-08-24T06:42:00Z	K	4,25645810725357	lab
100	2019-08-24T06:42:00Z	K	4,16499012164037	lab
100	2019-08-24T11:21:00Z	K	4,07352213602717	lab
100	2019-08-24T22:09:00Z	K	3,98205415041398	lab
100	2019-08-24T22:14:00Z	K	3,89058616480078	lab
101	2019-08-22T19:36:06Z	K	4,56196118525129	lab
101	2019-08-23T11:58:06Z	K	4,55486733804269	lab
101	2019-08-23T14:46:06Z	K	4,54777349083409	lab
101	2019-08-23T15:27:06Z	K	4,54067964362549	lab
101	2019-08-26T17:02:06Z	K	4,53358579641689	lab
101	2019-08-26T21:15:06Z	K	4,52649194920829	lab
101	2019-08-27T03:43:06Z	K	4,51939810199969	lab
102	2019-04-02T22:50:00Z	K	3,97303468476308	lab
102	2019-04-03T15:15:00Z	K	3,99593377365522	lab
102	2019-04-04T03:27:00Z	K	4,01883286254736	lab
102	2019-04-04T07:59:00Z	K	4,04173195143950	lab
102	2019-04-05T01:22:00Z	K	4,06463104033164	lab
102	2019-04-05T02:21:00Z	K	4,08753012922377	lab
102	2019-04-05T13:53:00Z	K	4,11042921811591	lab
103	2019-02-13T23:48:50Z	K	4,05825873793420	lab
103	2019-02-13T23:48:50Z	K	3,98227786227970	lab
103	2019-02-15T17:27:50Z	K	3,90629698662520	lab
103	2019-02-16T14:07:50Z	K	3,83031611097070	lab
103	2019-02-17T04:14:50Z	K	3,75433523531620	lab
103	2019-02-17T22:48:50Z	K	3,67835435966170	lab
103	2019-02-19T03:14:50Z	K	3,60237348400720	lab
104	2019-07-30T14:58:28Z	K	3,87853455013729	lab
104	2019-07-30T19:19:28Z	K	3,94848731587030	lab
104	2019-07-30T20:37:28Z	K	4,01844008160332	lab
104	2019-07-31T20:16:28Z	K	4,08839284733633	lab
104	2019-08-01T16:31:28Z	K	4,15834561306934	lab
104	2019-08-02T13:09:28Z	K	4,22829837880236	lab
104	2019-08-04T07:57:28Z	K	4,29825114453537	lab
105	2019-04-02T15:35:30Z	K	3,86744818991040	lab
105	2019-04-03T01:51:30Z	K	3,82318123036525	lab
105	2019-04-03T16:39:30Z	K	3,77891427082010	lab
105	2019-04-04T06:05:30Z	K	3,73464731127495	lab
105	2019-04-05T23:20:30Z	K	3,69038035172979	lab
105	2019-04-05T23:20:30Z	K	3,64611339218464	lab
105	2019-04-06T04:29:30Z	K	3,60184643263949	lab
106	2019-09-18T04:27:19Z	K	4,47611554669018	lab
106	2019-09-18T04:27:19Z	K	4,45079903212911	lab
106	2019-09-18T04:27:19Z	K	4,42548251756805	lab
106	2019-09-18T04:27:19Z	K	4,40016600300698	lab
106	2019-09-18T04:27:19Z	K	4,37484948844592	lab
106	2019-09-18T04:27:19Z	K	4,34953297388485	lab
106	2019-09-18T05:31:19Z	K	4,32421645932379	lab
107	2019-01-22T12:21:06Z	K	4,18273277797939	lab
107	2019-01-22T15:23:06Z	K	4,09089938327771	lab
107	2019-01-22T16:38:06Z	K	3,99906598857602	lab
107	2019-01-22T17:30:06Z	K	3,90723259387434	lab
107	2019-01-23T15:40:06Z	K	3,81539919917266	lab
107	2019-01-23T22:39:06Z	K	3,72356580447097	lab
107	2019-01-24T13:10:06Z	K	3,63173240976929	lab
108	2019-10-17T23:21:42Z	K	4,03829213000655	lab
108	2019-10-18T02:07:42Z	K	4,02143493719363	lab
108	2019-10-18T23:18:42Z	K	4,00457774438071	lab
108	2019-10-19T02:54:42Z	K	3,98772055156779	lab
108	2019-10-19T02:54:42Z	K	3,97086335875487	lab
108	2019-10-19T06:00:42Z	K	3,95400616594195	lab
108	2019-10-19T13:19:42Z	K	3,93714897312903	lab
109	2019-04-09T21:39:49Z	K	4,62158646264637	lab
109	2019-04-09T22:30:49Z	K	4,56978888604588	lab
109	2019-04-09T22:30:49Z	K	4,51799130944539	lab
109	2019-04-10T03:00:49Z	K	4,46619373284490	lab
109	2019-04-10T07:49:49Z	K	4,41439615624440	lab
109	2019-04-10T08:00:49Z	K	4,36259857964391	lab
109	2019-04-10T14:54:49Z	K	4,31080100304342	lab
110	2019-11-07T16:37:07Z	K	4,02074691381904	lab
110	2019-11-08T03:21:07Z	K	4,04121381022988	lab
110	2019-11-08T03:21:07Z	K	4,06168070664071	lab
110	2019-11-08T09:02:07Z	K	4,08214760305155	lab
110	2019-11-08T13:54:07Z	K	4,10261449946238	lab
110	2019-11-09T10:01:07Z	K	4,12308139587322	lab
110	2019-11-09T10:01:07Z	K	4,14354829228406	lab
111	2019-03-18T18:21:45Z	K	3,56212307013037	lab
111	2019-03-18T20:16:45Z	K	3,73591189721953	lab
111	2019-03-18T20:16:45Z	K	3,90970072430868	lab
111	2019-03-18T20:32:45Z	K	4,08348955139784	lab
111	2019-03-18T20:32:45Z	K	4,25727837848699	lab
111	2019-03-19T00:32:45Z	K	4,43106720557615	lab
111	2019-03-19T07:57:45Z	K	4,60485603266530	lab
112	2019-01-28T11:03:22Z	K	4,49041177262080	lab
112	2019-01-28T12:27:22Z	K	4,41573679129701	lab
112	2019-01-29T03:59:22Z	K	4,34106180997322	lab
112	2019-01-29T09:40:22Z	K	4,26638682864943	lab
112	2019-01-29T09:40:22Z	K	4,19171184732564	lab
112	2019-01-29T13:01:22Z	K	4,11703686600185	lab
112	2019-01-29T22:29:22Z	K	4,04236188467806	lab
113	2019-10-24T16:10:50Z	K	4,38610435331443	lab
113	2019-10-26T13:52:50Z	K	4,76086821017569	lab
113	2019-10-26T17:49:50Z	K	5,13563206703696	lab
113	2019-10-28T06:20:50Z	K	5,51039592389823	lab
113	2019-10-28T16:38:50Z	K	5,88515978075949	lab
113	2019-10-29T11:27:50Z	K	6,25992363762076	lab
113	2019-10-29T11:27:50Z	K	6,63468749448202	lab
114	2019-10-11T11:38:49Z	K	4,24822282562084	lab
114	2019-10-13T11:30:49Z	K	4,40036030917317	lab
114	2019-10-13T13:24:49Z	K	4,55249779272549	lab
114	2019-10-15T13:31:49Z	K	4,70463527627782	lab
114	2019-10-15T18:38:49Z	K	4,85677275983014	lab
114	2019-10-16T07:34:49Z	K	5,00891024338247	lab
114	2019-10-16T12:04:49Z	K	5,16104772693479	lab
115	2019-11-25T01:39:28Z	K	3,99190422074529	lab
115	2019-11-26T20:30:28Z	K	3,88717250282263	lab
115	2019-11-27T02:48:28Z	K	3,78244078489996	lab
115	2019-11-28T11:37:28Z	K	3,67770906697730	lab
115	2019-11-28T13:24:28Z	K	3,57297734905464	lab
115	2019-11-29T10:06:28Z	K	3,46824563113198	lab
115	2019-12-01T08:48:28Z	K	3,36351391320931	lab
116	2019-08-29T12:16:25Z	K	3,69850195116762	lab
116	2019-08-30T18:06:25Z	K	4,33097391704815	lab
116	2019-08-31T02:15:25Z	K	4,96344588292868	lab
116	2019-08-31T08:00:25Z	K	5,59591784880921	lab
116	2019-08-31T17:17:25Z	K	6,22838981468974	lab
116	2019-08-31T22:45:25Z	K	6,86086178057027	lab
116	2019-09-02T00:01:25Z	K	7,49333374645080	lab
117	2019-11-04T03:27:46Z	K	4,53923998873749	lab
117	2019-11-04T03:27:46Z	K	5,15135607870384	lab
117	2019-11-04T03:27:46Z	K	5,76347216867020	lab
117	2019-11-04T12:31:46Z	K	6,37558825863655	lab
117	2019-11-04T12:31:46Z	K	6,98770434860290	lab
117	2019-11-04T17:28:46Z	K	7,59982043856925	lab
117	2019-11-05T07:55:46Z	K	8,21193652853561	lab
118	2019-08-29T02:26:07Z	K	3,87598131381372	lab
118	2019-08-29T19:29:07Z	K	3,87303460930063	lab
118	2019-08-30T18:14:07Z	K	3,87008790478755	lab
118	2019-09-01T05:13:07Z	K	3,86714120027446	lab
118	2019-09-01T05:39:07Z	K	3,86419449576138	lab
118	2019-09-02T20:52:07Z	K	3,86124779124829	lab
118	2019-09-03T00:54:07Z	K	3,85830108673521	lab
119	2019-11-04T02:50:37Z	K	3,97241209326778	lab
119	2019-11-04T23:41:37Z	K	3,97502238968897	lab
119	2019-11-06T17:36:37Z	K	3,97763268611016	lab
119	2019-11-07T01:59:37Z	K	3,98024298253135	lab
119	2019-11-07T01:59:37Z	K	3,98285327895254	lab
119	2019-11-07T14:54:37Z	K	3,98546357537374	lab
119	2019-11-08T01:18:37Z	K	3,98807387179493	lab
120	2019-08-26T17:17:31Z	K	4,17541916464288	lab
120	2019-08-28T14:31:31Z	K	4,24799134623745	lab
120	2019-08-28T16:45:31Z	K	4,32056352783203	lab
120	2019-08-28T16:45:31Z	K	4,39313570942660	lab
120	2019-08-28T16:45:31Z	K	4,46570789102118	lab
120	2019-08-28T20:42:31Z	K	4,53828007261575	lab
120	2019-08-30T03:17:31Z	K	4,61085225421033	lab
121	2019-04-14T22:29:54Z	K	3,96656649872893	lab
121	2019-04-15T00:19:54Z	K	3,86456951484704	lab
121	2019-04-15T00:19:54Z	K	3,76257253096516	lab
121	2019-04-15T00:19:54Z	K	3,66057554708327	lab
121	2019-04-15T02:12:54Z	K	3,55857856320138	lab
121	2019-04-15T14:03:54Z	K	3,45658157931950	lab
121	2019-04-15T21:23:54Z	K	3,35458459543761	lab
122	2019-06-23T06:20:41Z	K	3,51946387767348	lab
122	2019-06-24T02:03:41Z	K	4,07626399311998	lab
122	2019-06-24T03:53:41Z	K	4,63306410856649	lab
122	2019-06-24T03:53:41Z	K	5,18986422401299	lab
122	2019-06-26T17:17:41Z	K	5,74666433945950	lab
122	2019-06-28T00:26:41Z	K	6,30346445490600	lab
122	2019-06-29T05:17:41Z	K	6,86026457035251	lab
123	2019-07-23T01:04:19Z	K	3,96063245182234	lab
123	2019-07-23T05:34:19Z	K	4,35054793983671	lab
123	2019-07-23T17:23:19Z	K	4,74046342785109	lab
123	2019-07-24T01:27:19Z	K	5,13037891586546	lab
123	2019-07-24T02:58:19Z	K	5,52029440387984	lab
123	2019-07-24T07:44:19Z	K	5,91020989189421	lab
123	2019-07-24T13:05:19Z	K	6,30012537990858	lab
124	2019-02-04T15:28:44Z	K	3,81895539529212	lab
124	2019-02-04T15:28:44Z	K	4,33201817342849	lab
124	2019-02-05T08:56:44Z	K	4,84508095156486	lab
124	2019-02-05T11:44:44Z	K	5,35814372970124	lab
124	2019-02-05T11:44:44Z	K	5,87120650783761	lab
124	2019-02-05T15:39:44Z	K	6,38426928597398	lab
124	2019-02-06T12:06:44Z	K	6,89733206411035	lab
125	2019-04-02T10:59:52Z	K	3,95250793584757	lab
125	2019-04-02T13:27:52Z	K	3,87659036668228	lab
125	2019-04-05T01:38:52Z	K	3,80067279751698	lab
125	2019-04-05T11:08:52Z	K	3,72475522835169	lab
125	2019-04-06T05:51:52Z	K	3,64883765918640	lab
125	2019-04-06T12:12:52Z	K	3,57292009002110	lab
125	2019-04-06T20:56:52Z	K	3,49700252085581	lab
126	2019-11-10T03:11:36Z	K	3,67191387079387	lab
126	2019-11-10T03:11:36Z	K	3,60777930240766	lab
126	2019-11-10T06:40:36Z	K	3,54364473402145	lab
126	2019-11-10T12:15:36Z	K	3,47951016563524	lab
126	2019-11-10T12:15:36Z	K	3,41537559724903	lab
126	2019-11-10T22:54:36Z	K	3,35124102886282	lab
126	2019-11-10T23:17:36Z	K	3,28710646047661	lab
127	2019-08-13T19:45:43Z	K	5,05155399661514	lab
127	2019-08-13T21:11:43Z	K	5,06389563301996	lab
127	2019-08-13T21:11:43Z	K	5,07623726942478	lab
127	2019-08-14T07:21:43Z	K	5,08857890582960	lab
127	2019-08-14T07:21:43Z	K	5,10092054223442	lab
127	2019-08-15T04:12:43Z	K	5,11326217863924	lab
127	2019-08-15T15:13:43Z	K	5,12560381504406	lab
128	2019-09-06T15:49:50Z	K	3,85885433908528	lab
128	2019-09-06T22:12:50Z	K	3,81899269140053	lab
128	2019-09-06T22:20:50Z	K	3,77913104371579	lab
128	2019-09-07T08:32:50Z	K	3,73926939603104	lab
128	2019-09-07T08:32:50Z	K	3,69940774834630	lab
128	2019-09-07T09:12:50Z	K	3,65954610066155	lab
128	2019-09-07T11:48:50Z	K	3,61968445297680	lab
129	2019-01-31T22:37:24Z	K	4,30174288332314	lab
129	2019-01-31T22:37:24Z	K	4,55104484684551	lab
129	2019-02-01T12:20:24Z	K	4,80034681036788	lab
129	2019-02-01T16:58:24Z	K	5,04964877389024	lab
129	2019-02-02T03:53:24Z	K	5,29895073741261	lab
129	2019-02-02T04:55:24Z	K	5,54825270093498	lab
129	2019-02-03T04:04:24Z	K	5,79755466445735	lab
130	2019-04-11T12:53:57Z	K	3,52579641653088	lab
130	2019-04-13T09:28:57Z	K	3,49889938657777	lab
130	2019-04-13T17:56:57Z	K	3,47200235662466	lab
130	2019-04-14T07:12:57Z	K	3,44510532667154	lab
130	2019-04-14T07:12:57Z	K	3,41820829671843	lab
130	2019-04-14T18:42:57Z	K	3,39131126676532	lab
130	2019-04-14T19:56:57Z	K	3,36441423681221	lab
131	2019-12-16T10:29:44Z	K	3,86134658295209	lab
131	2019-12-17T00:14:44Z	K	4,33683244586139	lab
131	2019-12-17T08:37:44Z	K	4,81231830877069	lab
131	2019-12-17T19:40:44Z	K	5,28780417168000	lab
131	2019-12-18T16:24:44Z	K	5,76329003458930	lab
131	2019-12-20T14:37:44Z	K	6,23877589749860	lab
131	2019-12-20T15:35:44Z	K	6,71426176040790	lab
132	2019-08-03T17:53:01Z	K	3,61631577061517	lab
132	2019-08-03T19:04:01Z	K	3,76653996198705	lab
132	2019-08-04T06:38:01Z	K	3,91676415335893	lab
132	2019-08-05T01:28:01Z	K	4,06698834473080	lab
132	2019-08-06T02:35:01Z	K	4,21721253610268	lab
132	2019-08-07T04:30:01Z	K	4,36743672747456	lab
132	2019-08-07T13:21:01Z	K	4,51766091884644	lab
133	2019-05-25T12:58:08Z	K	3,67992425614186	lab
133	2019-05-25T16:54:08Z	K	3,66183910972913	lab
133	2019-05-25T16:54:08Z	K	3,64375396331640	lab
133	2019-05-25T22:27:08Z	K	3,62566881690367	lab
133	2019-05-27T05:35:08Z	K	3,60758367049094	lab
133	2019-05-27T05:35:08Z	K	3,58949852407821	lab
133	2019-05-28T05:33:08Z	K	3,57141337766548	lab
134	2019-12-17T20:02:32Z	K	3,74915776769782	lab
134	2019-12-17T20:50:32Z	K	3,79637550826267	lab
134	2019-12-17T20:50:32Z	K	3,84359324882751	lab
134	2019-12-17T22:14:32Z	K	3,89081098939236	lab
134	2019-12-18T05:36:32Z	K	3,93802872995720	lab
134	2019-12-18T09:51:32Z	K	3,98524647052205	lab
134	2019-12-18T17:25:32Z	K	4,03246421108690	lab
135	2019-10-19T06:30:29Z	K	4,20459442760229	lab
135	2019-10-19T07:13:29Z	K	4,79420477818306	lab
135	2019-10-20T13:50:29Z	K	5,38381512876384	lab
135	2019-10-21T17:18:29Z	K	5,97342547934461	lab
135	2019-10-22T12:37:29Z	K	6,56303582992538	lab
135	2019-10-22T13:02:29Z	K	7,15264618050615	lab
135	2019-10-24T18:34:29Z	K	7,74225653108693	lab
136	2019-05-04T06:07:47Z	K	3,69995865729191	lab
136	2019-05-04T18:05:47Z	K	3,64637912708512	lab
136	2019-05-04T21:25:47Z	K	3,59279959687834	lab
136	2019-05-04T21:56:47Z	K	3,53922006667155	lab
136	2019-05-05T06:21:47Z	K	3,48564053646477	lab
136	2019-05-05T08:29:47Z	K	3,43206100625798	lab
136	2019-05-05T17:26:47Z	K	3,37848147605120	lab
137	2019-03-27T13:37:49Z	K	4,46660270512624	lab
137	2019-03-27T13:37:49Z	K	4,97510582164471	lab
137	2019-03-27T13:37:49Z	K	5,48360893816317	lab
137	2019-03-27T15:08:49Z	K	5,99211205468164	lab
137	2019-03-27T15:08:49Z	K	6,50061517120010	lab
137	2019-03-28T01:48:49Z	K	7,00911828771857	lab
137	2019-03-28T08:17:49Z	K	7,51762140423703	lab
138	2019-07-04T02:11:47Z	K	4,15971375745239	lab
138	2019-07-04T05:27:47Z	K	4,10080766276055	lab
138	2019-07-04T11:49:47Z	K	4,04190156806870	lab
138	2019-07-04T11:49:47Z	K	3,98299547337686	lab
138	2019-07-04T11:49:47Z	K	3,92408937868501	lab
138	2019-07-04T13:22:47Z	K	3,86518328399317	lab
138	2019-07-04T18:58:47Z	K	3,80627718930132	lab
139	2019-09-07T16:12:37Z	K	4,52491359754344	lab
139	2019-09-08T17:48:37Z	K	4,57672703564361	lab
139	2019-09-09T12:15:37Z	K	4,62854047374378	lab
139	2019-09-09T17:53:37Z	K	4,68035391184395	lab
139	2019-09-09T17:53:37Z	K	4,73216734994412	lab
139	2019-09-11T11:32:37Z	K	4,78398078804429	lab
139	2019-09-11T20:46:37Z	K	4,83579422614446	lab
140	2019-08-01T00:41:41Z	K	3,56841535743411	lab
140	2019-08-01T16:35:41Z	K	4,19928636464060	lab
140	2019-08-01T17:32:41Z	K	4,83015737184709	lab
140	2019-08-02T05:09:41Z	K	5,46102837905358	lab
140	2019-08-02T05:09:41Z	K	6,09189938626007	lab
140	2019-08-02T05:09:41Z	K	6,72277039346656	lab
140	2019-08-02T20:54:41Z	K	7,35364140067305	lab
141	2019-11-20T08:14:31Z	K	3,40342873385073	lab
141	2019-11-20T20:47:31Z	K	3,36068221569479	lab
141	2019-11-21T14:58:31Z	K	3,31793569753885	lab
141	2019-11-21T15:59:31Z	K	3,27518917938291	lab
141	2019-11-22T03:58:31Z	K	3,23244266122697	lab
141	2019-11-22T23:30:31Z	K	3,18969614307103	lab
141	2019-11-23T03:32:31Z	K	3,14694962491510	lab
142	2019-04-19T04:17:47Z	K	4,64341359506848	lab
142	2019-04-20T03:11:47Z	K	5,29663912099272	lab
142	2019-04-20T10:44:47Z	K	5,94986464691695	lab
142	2019-04-21T01:12:47Z	K	6,60309017284118	lab
142	2019-04-21T01:12:47Z	K	7,25631569876542	lab
142	2019-04-21T13:59:47Z	K	7,90954122468965	lab
142	2019-04-23T09:50:47Z	K	8,56276675061389	lab
143	2019-05-23T08:38:30Z	K	4,24874153977697	lab
143	2019-05-23T08:38:30Z	K	4,28521561268215	lab
143	2019-05-23T08:38:30Z	K	4,32168968558734	lab
143	2019-05-23T23:09:30Z	K	4,35816375849252	lab
143	2019-05-23T23:09:30Z	K	4,39463783139770	lab
143	2019-05-23T23:09:30Z	K	4,43111190430289	lab
143	2019-05-23T23:09:30Z	K	4,46758597720807	lab
144	2019-11-20T13:29:13Z	K	4,60503136170208	lab
144	2019-11-20T18:06:13Z	K	4,73816419091998	lab
144	2019-11-21T00:17:13Z	K	4,87129702013789	lab
144	2019-11-21T13:33:13Z	K	5,00442984935579	lab
144	2019-11-22T15:24:13Z	K	5,13756267857369	lab
144	2019-11-22T16:06:13Z	K	5,27069550779160	lab
144	2019-11-22T20:05:13Z	K	5,40382833700950	lab
145	2019-01-24T15:22:18Z	K	5,67607554550573	lab
145	2019-01-25T21:09:18Z	K	5,85700518537052	lab
145	2019-01-25T21:09:18Z	K	6,03793482523531	lab
145	2019-01-25T21:09:18Z	K	6,21886446510009	lab
145	2019-01-26T03:50:18Z	K	6,39979410496488	lab
145	2019-01-26T09:59:18Z	K	6,58072374482967	lab
145	2019-01-28T06:49:18Z	K	6,76165338469446	lab
146	2019-11-27T11:01:29Z	K	4,18704930304766	lab
146	2019-11-27T11:01:29Z	K	4,22934389193734	lab
146	2019-11-27T15:38:29Z	K	4,27163848082702	lab
146	2019-11-28T11:19:29Z	K	4,31393306971670	lab
146	2019-11-29T01:17:29Z	K	4,35622765860638	lab
146	2019-11-29T07:20:29Z	K	4,39852224749606	lab
146	2019-11-29T07:20:29Z	K	4,44081683638574	lab
147	2019-01-10T10:02:45Z	K	4,08346085709743	lab
147	2019-01-10T21:48:45Z	K	4,08904045131972	lab
147	2019-01-11T15:00:45Z	K	4,09462004554201	lab
147	2019-01-12T08:39:45Z	K	4,10019963976430	lab
147	2019-01-13T18:03:45Z	K	4,10577923398659	lab
147	2019-01-14T00:59:45Z	K	4,11135882820888	lab
147	2019-01-14T19:07:45Z	K	4,11693842243118	lab
148	2019-08-14T03:39:06Z	K	4,35771091300925	lab
148	2019-08-14T03:39:06Z	K	4,25432239992645	lab
148	2019-08-14T03:39:06Z	K	4,15093388684365	lab
148	2019-08-14T03:39:06Z	K	4,04754537376084	lab
148	2019-08-14T03:39:06Z	K	3,94415686067804	lab
148	2019-08-14T06:19:06Z	K	3,84076834759524	lab
148	2019-08-14T06:19:06Z	K	3,73737983451244	lab
149	2019-02-17T11:39:02Z	K	3,46971488809844	lab
149	2019-02-17T20:59:02Z	K	3,94406979292435	lab
149	2019-02-18T08:20:02Z	K	4,41842469775027	lab
149	2019-02-18T13:52:02Z	K	4,89277960257618	lab
149	2019-02-18T13:52:02Z	K	5,36713450740210	lab
149	2019-02-20T01:07:02Z	K	5,84148941222801	lab
149	2019-02-20T04:18:02Z	K	6,31584431705393	lab
150	2019-05-19T16:26:14Z	K	4,47044175984445	lab
150	2019-05-19T16:26:14Z	K	4,60830292867676	lab
150	2019-05-19T16:26:14Z	K	4,74616409750907	lab
150	2019-05-19T16:59:14Z	K	4,88402526634138	lab
150	2019-05-19T23:05:14Z	K	5,02188643517369	lab
150	2019-05-19T23:05:14Z	K	5,15974760400600	lab
150	2019-05-20T07:48:14Z	K	5,29760877283831	lab
151	2019-02-23T17:10:22Z	K	2,98695764200710	lab
151	2019-02-23T17:34:22Z	K	2,84325551733716	lab
151	2019-02-24T02:58:22Z	K	2,69955339266723	lab
151	2019-02-24T09:37:22Z	K	2,55585126799729	lab
151	2019-02-25T04:56:22Z	K	2,41214914332736	lab
151	2019-02-25T05:54:22Z	K	2,26844701865742	lab
151	2019-02-25T08:51:22Z	K	2,12474489398749	lab
152	2019-05-16T18:05:11Z	K	4,27930224387183	lab
152	2019-05-17T00:12:11Z	K	4,25797512141796	lab
152	2019-05-17T00:12:11Z	K	4,23664799896408	lab
152	2019-05-17T00:12:11Z	K	4,21532087651021	lab
152	2019-05-18T02:34:11Z	K	4,19399375405633	lab
152	2019-05-18T02:52:11Z	K	4,17266663160246	lab
152	2019-05-18T14:36:11Z	K	4,15133950914859	lab
153	2019-11-17T11:42:26Z	K	3,41669250487408	lab
153	2019-11-17T14:10:26Z	K	3,44232219009248	lab
153	2019-11-17T20:44:26Z	K	3,46795187531088	lab
153	2019-11-18T18:14:26Z	K	3,49358156052928	lab
153	2019-11-18T19:50:26Z	K	3,51921124574769	lab
153	2019-11-19T08:49:26Z	K	3,54484093096609	lab
153	2019-11-19T08:49:26Z	K	3,57047061618449	lab
154	2019-03-25T19:35:20Z	K	4,55733303437477	lab
154	2019-03-27T12:33:20Z	K	4,98677261666032	lab
154	2019-03-27T13:52:20Z	K	5,41621219894586	lab
154	2019-03-27T13:52:20Z	K	5,84565178123141	lab
154	2019-03-28T10:51:20Z	K	6,27509136351696	lab
154	2019-03-29T22:57:20Z	K	6,70453094580251	lab
154	2019-03-30T20:36:20Z	K	7,13397052808805	lab
155	2019-11-07T03:17:33Z	K	3,44594341172502	lab
155	2019-11-07T05:17:33Z	K	3,42381343618623	lab
155	2019-11-07T14:12:33Z	K	3,40168346064744	lab
155	2019-11-07T19:17:33Z	K	3,37955348510865	lab
155	2019-11-07T22:47:33Z	K	3,35742350956986	lab
155	2019-11-08T12:37:33Z	K	3,33529353403108	lab
155	2019-11-09T20:06:33Z	K	3,31316355849229	lab
156	2019-02-18T00:11:19Z	K	4,07072977694374	lab
156	2019-02-18T00:11:19Z	K	4,51579501705975	lab
156	2019-02-18T05:38:19Z	K	4,96086025717576	lab
156	2019-02-18T10:49:19Z	K	5,40592549729177	lab
156	2019-02-18T18:52:19Z	K	5,85099073740778	lab
156	2019-02-18T18:52:19Z	K	6,29605597752379	lab
156	2019-02-18T20:33:19Z	K	6,74112121763980	lab
157	2019-04-17T17:04:12Z	K	3,78462199684573	lab
157	2019-04-18T01:37:12Z	K	3,70801341386411	lab
157	2019-04-18T07:22:12Z	K	3,63140483088250	lab
157	2019-04-18T19:22:12Z	K	3,55479624790088	lab
157	2019-04-19T10:29:12Z	K	3,47818766491927	lab
157	2019-04-20T08:32:12Z	K	3,40157908193765	lab
157	2019-04-21T08:45:12Z	K	3,32497049895604	lab
158	2019-06-09T14:34:19Z	K	3,00578660470101	lab
158	2019-06-10T01:35:19Z	K	3,40688862063436	lab
158	2019-06-10T06:30:19Z	K	3,80799063656771	lab
158	2019-06-10T20:03:19Z	K	4,20909265250106	lab
158	2019-06-11T15:32:19Z	K	4,61019466843442	lab
158	2019-06-11T19:54:19Z	K	5,01129668436777	lab
158	2019-06-11T21:26:19Z	K	5,41239870030112	lab
159	2019-08-29T04:03:25Z	K	3,88312644286139	lab
159	2019-08-29T07:05:25Z	K	3,87887105127161	lab
159	2019-08-30T11:39:25Z	K	3,87461565968183	lab
159	2019-08-31T03:43:25Z	K	3,87036026809205	lab
159	2019-09-01T09:15:25Z	K	3,86610487650227	lab
159	2019-09-02T05:38:25Z	K	3,86184948491249	lab
159	2019-09-02T09:30:25Z	K	3,85759409332271	lab
160	2019-11-12T04:01:02Z	K	4,57851450822459	lab
160	2019-11-13T08:32:02Z	K	4,46045115109192	lab
160	2019-11-14T02:22:02Z	K	4,34238779395925	lab
160	2019-11-14T06:21:02Z	K	4,22432443682657	lab
160	2019-11-15T04:03:02Z	K	4,10626107969390	lab
160	2019-11-15T16:31:02Z	K	3,98819772256123	lab
160	2019-11-17T00:56:02Z	K	3,87013436542856	lab
161	2019-05-26T23:39:31Z	K	3,97074665718506	lab
161	2019-05-26T23:39:31Z	K	3,98072198226192	lab
161	2019-05-27T01:36:31Z	K	3,99069730733879	lab
161	2019-05-27T01:36:31Z	K	4,00067263241565	lab
161	2019-05-27T01:36:31Z	K	4,01064795749251	lab
161	2019-05-27T01:36:31Z	K	4,02062328256938	lab
161	2019-05-27T02:44:31Z	K	4,03059860764624	lab
162	2019-08-11T13:10:30Z	K	3,96764398728404	lab
162	2019-08-11T18:38:30Z	K	4,01223127454902	lab
162	2019-08-11T18:38:30Z	K	4,05681856181401	lab
162	2019-08-11T18:38:30Z	K	4,10140584907899	lab
162	2019-08-12T11:22:30Z	K	4,14599313634398	lab
162	2019-08-12T22:00:30Z	K	4,19058042360896	lab
162	2019-08-13T12:33:30Z	K	4,23516771087395	lab
163	2019-11-30T18:03:47Z	K	3,47204887716286	lab
163	2019-11-30T20:06:47Z	K	3,60568858068718	lab
163	2019-11-30T20:06:47Z	K	3,73932828421150	lab
163	2019-11-30T21:27:47Z	K	3,87296798773581	lab
163	2019-12-01T09:50:47Z	K	4,00660769126013	lab
163	2019-12-01T16:39:47Z	K	4,14024739478445	lab
163	2019-12-01T16:39:47Z	K	4,27388709830877	lab
164	2019-07-30T17:09:01Z	K	4,80356049296755	lab
164	2019-07-31T01:27:01Z	K	4,78385481129887	lab
164	2019-07-31T11:46:01Z	K	4,76414912963019	lab
164	2019-07-31T11:46:01Z	K	4,74444344796150	lab
164	2019-07-31T21:26:01Z	K	4,72473776629282	lab
164	2019-08-01T05:11:01Z	K	4,70503208462414	lab
164	2019-08-01T13:33:01Z	K	4,68532640295546	lab
165	2019-03-13T05:46:34Z	K	4,05908150440659	lab
165	2019-03-13T14:11:34Z	K	4,22188312512734	lab
165	2019-03-13T14:11:34Z	K	4,38468474584809	lab
165	2019-03-14T00:09:34Z	K	4,54748636656884	lab
165	2019-03-14T00:09:34Z	K	4,71028798728959	lab
165	2019-03-14T23:00:34Z	K	4,87308960801034	lab
165	2019-03-15T09:38:34Z	K	5,03589122873109	lab
166	2019-09-08T06:19:44Z	K	4,43680496236962	lab
166	2019-09-08T06:20:44Z	K	4,62049928853045	lab
166	2019-09-08T06:20:44Z	K	4,80419361469128	lab
166	2019-09-08T12:10:44Z	K	4,98788794085211	lab
166	2019-09-08T18:05:44Z	K	5,17158226701294	lab
166	2019-09-09T00:46:44Z	K	5,35527659317377	lab
166	2019-09-09T07:19:44Z	K	5,53897091933460	lab
167	2019-02-26T20:47:17Z	K	5,01963047772831	lab
167	2019-02-27T03:40:17Z	K	5,01336391906903	lab
167	2019-02-27T19:51:17Z	K	5,00709736040976	lab
167	2019-02-28T16:31:17Z	K	5,00083080175048	lab
167	2019-03-01T18:17:17Z	K	4,99456424309120	lab
167	2019-03-02T10:13:17Z	K	4,98829768443193	lab
167	2019-03-02T10:13:17Z	K	4,98203112577265	lab
168	2019-12-29T18:42:12Z	K	4,47119240495223	lab
168	2019-12-30T00:27:12Z	K	4,38329244768489	lab
168	2019-12-30T09:32:12Z	K	4,29539249041756	lab
168	2019-12-30T09:32:12Z	K	4,20749253315022	lab
168	2019-12-30T09:32:12Z	K	4,11959257588288	lab
168	2019-12-30T13:25:12Z	K	4,03169261861555	lab
168	2019-12-31T11:59:12Z	K	3,94379266134821	lab
169	2019-09-08T04:52:32Z	K	5,23895399328731	lab
169	2019-09-08T16:40:32Z	K	5,82151094778907	lab
169	2019-09-09T13:03:32Z	K	6,40406790229082	lab
169	2019-09-10T22:46:32Z	K	6,98662485679258	lab
169	2019-09-11T09:04:32Z	K	7,56918181129434	lab
169	2019-09-11T19:35:32Z	K	8,15173876579609	lab
169	2019-09-12T04:53:32Z	K	8,73429572029785	lab
170	2019-07-25T21:38:58Z	K	4,30334952448061	lab
170	2019-07-26T09:10:58Z	K	4,20867898593653	lab
170	2019-07-26T09:57:58Z	K	4,11400844739245	lab
170	2019-07-26T09:57:58Z	K	4,01933790884837	lab
170	2019-07-26T20:22:58Z	K	3,92466737030429	lab
170	2019-07-26T23:22:58Z	K	3,82999683176021	lab
170	2019-07-27T05:11:58Z	K	3,73532629321613	lab
171	2019-06-14T17:31:20Z	K	4,88312127003567	lab
171	2019-06-14T18:35:20Z	K	4,85623833097541	lab
171	2019-06-14T23:25:20Z	K	4,82935539191515	lab
171	2019-06-14T23:25:20Z	K	4,80247245285490	lab
171	2019-06-14T23:25:20Z	K	4,77558951379464	lab
171	2019-06-15T11:59:20Z	K	4,74870657473438	lab
171	2019-06-15T16:16:20Z	K	4,72182363567412	lab
172	2019-07-23T17:36:48Z	K	4,42241466851451	lab
172	2019-07-24T04:44:48Z	K	4,30185121191892	lab
172	2019-07-24T16:59:48Z	K	4,18128775532333	lab
172	2019-07-24T20:33:48Z	K	4,06072429872774	lab
172	2019-07-25T08:30:48Z	K	3,94016084213214	lab
172	2019-07-25T22:48:48Z	K	3,81959738553655	lab
172	2019-07-25T22:48:48Z	K	3,69903392894096	lab
173	2019-09-12T08:32:40Z	K	4,47004197651668	lab
173	2019-09-12T15:23:40Z	K	4,48915939341549	lab
173	2019-09-12T15:23:40Z	K	4,50827681031429	lab
173	2019-09-13T01:18:40Z	K	4,52739422721310	lab
173	2019-09-13T01:38:40Z	K	4,54651164411190	lab
173	2019-09-13T06:58:40Z	K	4,56562906101071	lab
173	2019-09-13T07:57:40Z	K	4,58474647790951	lab
174	2019-02-03T05:11:30Z	K	4,94708190642372	lab
174	2019-02-03T20:08:30Z	K	4,95820761085085	lab
174	2019-02-04T11:25:30Z	K	4,96933331527798	lab
174	2019-02-04T14:27:30Z	K	4,98045901970512	lab
174	2019-02-04T17:54:30Z	K	4,99158472413225	lab
174	2019-02-04T17:59:30Z	K	5,00271042855938	lab
174	2019-02-04T17:59:30Z	K	5,01383613298651	lab
175	2019-01-20T14:13:34Z	K	4,34478987310808	lab
175	2019-01-22T15:08:34Z	K	4,41110214769209	lab
175	2019-01-23T12:24:34Z	K	4,47741442227611	lab
175	2019-01-23T16:05:34Z	K	4,54372669686012	lab
175	2019-01-24T08:03:34Z	K	4,61003897144414	lab
175	2019-01-24T08:03:34Z	K	4,67635124602815	lab
175	2019-01-24T09:45:34Z	K	4,74266352061217	lab
176	2019-10-01T05:58:40Z	K	4,26336811528719	lab
176	2019-10-01T18:19:40Z	K	4,39173976098072	lab
176	2019-10-01T20:10:40Z	K	4,52011140667424	lab
176	2019-10-02T12:05:40Z	K	4,64848305236777	lab
176	2019-10-03T05:38:40Z	K	4,77685469806129	lab
176	2019-10-04T08:47:40Z	K	4,90522634375482	lab
176	2019-10-04T19:10:40Z	K	5,03359798944834	lab
177	2019-03-10T15:26:52Z	K	3,66211421700626	lab
177	2019-03-10T19:54:52Z	K	3,67108839974426	lab
177	2019-03-11T07:59:52Z	K	3,68006258248226	lab
177	2019-03-11T18:32:52Z	K	3,68903676522026	lab
177	2019-03-11T19:33:52Z	K	3,69801094795826	lab
177	2019-03-11T23:34:52Z	K	3,70698513069626	lab
177	2019-03-12T01:29:52Z	K	3,71595931343426	lab
178	2019-03-05T09:11:11Z	K	4,12830200271930	lab
178	2019-03-06T07:24:11Z	K	4,06261909019370	lab
178	2019-03-06T18:55:11Z	K	3,99693617766810	lab
178	2019-03-08T19:32:11Z	K	3,93125326514250	lab
178	2019-03-09T04:57:11Z	K	3,86557035261691	lab
178	2019-03-09T17:24:11Z	K	3,79988744009131	lab
178	2019-03-09T17:32:11Z	K	3,73420452756571	lab
179	2019-07-11T15:02:09Z	K	4,26339540228357	lab
179	2019-07-11T15:02:09Z	K	4,19703221920940	lab
179	2019-07-12T01:03:09Z	K	4,13066903613523	lab
179	2019-07-12T15:24:09Z	K	4,06430585306106	lab
179	2019-07-13T13:29:09Z	K	3,99794266998689	lab
179	2019-07-13T17:00:09Z	K	3,93157948691272	lab
179	2019-07-13T18:32:09Z	K	3,86521630383855	lab
180	2019-03-28T14:59:20Z	K	3,77917809015610	lab
180	2019-03-28T15:42:20Z	K	3,64078226824498	lab
180	2019-03-28T16:15:20Z	K	3,50238644633387	lab
180	2019-03-28T21:01:20Z	K	3,36399062442275	lab
180	2019-03-28T21:01:20Z	K	3,22559480251163	lab
180	2019-03-28T21:01:20Z	K	3,08719898060052	lab
180	2019-03-29T05:43:20Z	K	2,94880315868940	lab
181	2019-04-03T15:38:28Z	K	4,25045464604467	lab
181	2019-04-04T10:48:28Z	K	4,24081952061103	lab
181	2019-04-04T10:48:28Z	K	4,23118439517739	lab
181	2019-04-04T10:48:28Z	K	4,22154926974375	lab
181	2019-04-05T00:49:28Z	K	4,21191414431011	lab
181	2019-04-05T04:41:28Z	K	4,20227901887647	lab
181	2019-04-05T06:04:28Z	K	4,19264389344283	lab
182	2019-12-15T13:16:33Z	K	4,83190323649478	lab
182	2019-12-16T20:26:33Z	K	4,87985579639889	lab
182	2019-12-17T08:35:33Z	K	4,92780835630300	lab
182	2019-12-17T16:03:33Z	K	4,97576091620711	lab
182	2019-12-17T16:06:33Z	K	5,02371347611122	lab
182	2019-12-17T16:06:33Z	K	5,07166603601533	lab
182	2019-12-18T16:06:33Z	K	5,11961859591944	lab
183	2019-07-06T02:25:59Z	K	3,55527530117658	lab
183	2019-07-06T10:40:59Z	K	3,72882373307761	lab
183	2019-07-06T16:19:59Z	K	3,90237216497864	lab
183	2019-07-06T17:39:59Z	K	4,07592059687966	lab
183	2019-07-06T20:49:59Z	K	4,24946902878069	lab
183	2019-07-07T19:01:59Z	K	4,42301746068172	lab
183	2019-07-09T07:12:59Z	K	4,59656589258275	lab
184	2019-06-23T03:09:27Z	K	4,14758914125505	lab
184	2019-06-23T10:47:27Z	K	4,29594479170751	lab
184	2019-06-23T10:47:27Z	K	4,44430044215997	lab
184	2019-06-24T13:23:27Z	K	4,59265609261242	lab
184	2019-06-24T14:26:27Z	K	4,74101174306488	lab
184	2019-06-25T05:33:27Z	K	4,88936739351734	lab
184	2019-06-25T19:46:27Z	K	5,03772304396980	lab
185	2019-10-04T17:04:16Z	K	4,10985792258268	lab
185	2019-10-04T21:08:16Z	K	4,64844519710505	lab
185	2019-10-05T19:30:16Z	K	5,18703247162742	lab
185	2019-10-06T18:53:16Z	K	5,72561974614979	lab
185	2019-10-08T08:29:16Z	K	6,26420702067216	lab
185	2019-10-09T10:52:16Z	K	6,80279429519453	lab
185	2019-10-09T21:53:16Z	K	7,34138156971690	lab
186	2019-12-27T18:03:25Z	K	3,77164906412723	lab
186	2019-12-27T18:25:25Z	K	3,79491689733716	lab
186	2019-12-27T18:25:25Z	K	3,81818473054708	lab
186	2019-12-27T20:34:25Z	K	3,84145256375701	lab
186	2019-12-28T01:38:25Z	K	3,86472039696694	lab
186	2019-12-28T01:38:25Z	K	3,88798823017686	lab
186	2019-12-28T03:20:25Z	K	3,91125606338679	lab
187	2019-09-30T20:29:07Z	K	4,47932973052411	lab
187	2019-09-30T20:29:07Z	K	4,91804617717841	lab
187	2019-09-30T20:47:07Z	K	5,35676262383271	lab
187	2019-09-30T20:47:07Z	K	5,79547907048701	lab
187	2019-09-30T20:47:07Z	K	6,23419551714132	lab
187	2019-09-30T20:47:07Z	K	6,67291196379562	lab
187	2019-09-30T20:47:07Z	K	7,11162841044992	lab
188	2019-10-30T14:21:53Z	K	4,15148952295010	lab
188	2019-10-31T13:17:53Z	K	4,45382338496112	lab
188	2019-11-01T00:21:53Z	K	4,75615724697213	lab
188	2019-11-02T00:08:53Z	K	5,05849110898315	lab
188	2019-11-02T00:08:53Z	K	5,36082497099417	lab
188	2019-11-02T01:24:53Z	K	5,66315883300518	lab
188	2019-11-02T11:27:53Z	K	5,96549269501620	lab
189	2019-04-08T21:34:38Z	K	4,49185274752122	lab
189	2019-04-09T03:27:38Z	K	4,56678646996608	lab
189	2019-04-09T03:27:38Z	K	4,64172019241095	lab
189	2019-04-09T03:27:38Z	K	4,71665391485581	lab
189	2019-04-09T04:32:38Z	K	4,79158763730068	lab
189	2019-04-09T04:32:38Z	K	4,86652135974554	lab
189	2019-04-09T04:32:38Z	K	4,94145508219041	lab
190	2019-12-07T21:49:28Z	K	4,24684084010031	lab
190	2019-12-08T02:35:28Z	K	4,17739338586647	lab
190	2019-12-08T13:12:28Z	K	4,10794593163263	lab
190	2019-12-08T13:14:28Z	K	4,03849847739878	lab
190	2019-12-08T13:14:28Z	K	3,96905102316494	lab
190	2019-12-08T13:14:28Z	K	3,89960356893110	lab
190	2019-12-10T18:25:28Z	K	3,83015611469726	lab
191	2019-08-05T05:03:38Z	K	4,23449669827918	lab
191	2019-08-05T05:03:38Z	K	4,24216552146532	lab
191	2019-08-05T05:03:38Z	K	4,24983434465146	lab
191	2019-08-05T05:45:38Z	K	4,25750316783760	lab
191	2019-08-05T10:29:38Z	K	4,26517199102375	lab
191	2019-08-05T17:19:38Z	K	4,27284081420989	lab
191	2019-08-05T17:19:38Z	K	4,28050963739603	lab
192	2019-04-03T12:53:04Z	K	4,87758643916437	lab
192	2019-04-03T19:06:04Z	K	5,39113060213690	lab
192	2019-04-03T20:26:04Z	K	5,90467476510943	lab
192	2019-04-03T22:19:04Z	K	6,41821892808196	lab
192	2019-04-04T20:39:04Z	K	6,93176309105450	lab
192	2019-04-04T22:16:04Z	K	7,44530725402703	lab
192	2019-04-05T14:24:04Z	K	7,95885141699956	lab
193	2019-04-30T03:04:26Z	K	3,00088362761003	lab
193	2019-05-01T22:55:26Z	K	3,00598575186475	lab
193	2019-05-01T22:55:26Z	K	3,01108787611948	lab
193	2019-05-02T13:09:26Z	K	3,01619000037420	lab
193	2019-05-02T18:03:26Z	K	3,02129212462893	lab
193	2019-05-02T22:15:26Z	K	3,02639424888365	lab
193	2019-05-04T09:13:26Z	K	3,03149637313838	lab
194	2019-08-22T14:23:04Z	K	3,90080972408279	lab
194	2019-08-23T18:29:04Z	K	4,24374576770794	lab
194	2019-08-23T19:08:04Z	K	4,58668181133308	lab
194	2019-08-24T03:47:04Z	K	4,92961785495823	lab
194	2019-08-24T03:47:04Z	K	5,27255389858337	lab
194	2019-08-24T06:28:04Z	K	5,61548994220852	lab
194	2019-08-24T09:06:04Z	K	5,95842598583367	lab
195	2019-01-01T20:14:37Z	K	3,70435173395281	lab
195	2019-01-01T20:14:37Z	K	4,28550127954262	lab
195	2019-01-01T20:14:37Z	K	4,86665082513243	lab
195	2019-01-02T01:17:37Z	K	5,44780037072224	lab
195	2019-01-02T01:17:37Z	K	6,02894991631206	lab
195	2019-01-02T01:17:37Z	K	6,61009946190187	lab
195	2019-01-02T03:26:37Z	K	7,19124900749168	lab
196	2019-08-25T22:24:39Z	K	3,77157012979730	lab
196	2019-08-25T22:24:39Z	K	4,15413102485920	lab
196	2019-08-26T03:13:39Z	K	4,53669191992110	lab
196	2019-08-26T03:13:39Z	K	4,91925281498299	lab
196	2019-08-26T14:47:39Z	K	5,30181371004489	lab
196	2019-08-27T08:32:39Z	K	5,68437460510679	lab
196	2019-08-27T08:32:39Z	K	6,06693550016869	lab
197	2019-02-14T01:11:12Z	K	3,51387666573017	lab
197	2019-02-14T18:39:12Z	K	3,93002091979160	lab
197	2019-02-14T20:16:12Z	K	4,34616517385303	lab
197	2019-02-15T01:05:12Z	K	4,76230942791446	lab
197	2019-02-15T16:06:12Z	K	5,17845368197588	lab
197	2019-02-15T16:06:12Z	K	5,59459793603731	lab
197	2019-02-15T21:26:12Z	K	6,01074219009874	lab
198	2019-04-06T02:26:24Z	K	3,13496294370837	lab
198	2019-04-06T02:26:24Z	K	3,07874596281136	lab
198	2019-04-06T02:26:24Z	K	3,02252898191435	lab
198	2019-04-06T02:26:24Z	K	2,96631200101735	lab
198	2019-04-06T05:44:24Z	K	2,91009502012034	lab
198	2019-04-06T07:00:24Z	K	2,85387803922333	lab
198	2019-04-06T07:00:24Z	K	2,79766105832632	lab
199	2019-07-27T04:27:09Z	K	3,54090144095886	lab
199	2019-07-27T12:11:09Z	K	3,80304895484283	lab
199	2019-07-30T16:52:09Z	K	4,06519646872679	lab
199	2019-07-31T09:19:09Z	K	4,32734398261076	lab
199	2019-07-31T21:14:09Z	K	4,58949149649473	lab
199	2019-08-01T04:07:09Z	K	4,85163901037869	lab
199	2019-08-01T13:21:09Z	K	5,11378652426266	lab
200	2019-05-15T05:31:35Z	K	4,40119313309148	lab
200	2019-05-15T05:31:35Z	K	4,29640257813549	lab
200	2019-05-15T05:31:35Z	K	4,19161202317951	lab
200	2019-05-15T09:42:35Z	K	4,08682146822352	lab
200	2019-05-15T09:42:35Z	K	3,98203091326753	lab
200	2019-05-15T09:42:35Z	K	3,87724035831155	lab
200	2019-05-15T09:42:35Z	K	3,77244980335556	lab
201	2019-03-02T20:49:51Z	K	4,96500791806444	lab
201	2019-03-02T20:49:51Z	K	5,12767292781661	lab
201	2019-03-03T10:42:51Z	K	5,29033793756878	lab
201	2019-03-03T19:10:51Z	K	5,45300294732094	lab
201	2019-03-03T19:10:51Z	K	5,61566795707311	lab
201	2019-03-05T11:56:51Z	K	5,77833296682528	lab
201	2019-03-05T18:45:51Z	K	5,94099797657745	lab
202	2019-08-01T05:18:23Z	K	3,89006552033652	lab
202	2019-08-01T13:19:23Z	K	3,90060459123679	lab
202	2019-08-02T11:17:23Z	K	3,91114366213706	lab
202	2019-08-02T15:33:23Z	K	3,92168273303733	lab
202	2019-08-03T19:27:23Z	K	3,93222180393760	lab
202	2019-08-05T18:52:23Z	K	3,94276087483787	lab
202	2019-08-06T08:52:23Z	K	3,95329994573814	lab
203	2019-08-07T06:36:27Z	K	4,27317050169025	lab
203	2019-08-07T12:02:27Z	K	4,33074501126481	lab
203	2019-08-09T09:27:27Z	K	4,38831952083937	lab
203	2019-08-09T20:29:27Z	K	4,44589403041392	lab
203	2019-08-09T20:29:27Z	K	4,50346853998848	lab
203	2019-08-10T02:59:27Z	K	4,56104304956304	lab
203	2019-08-10T06:21:27Z	K	4,61861755913760	lab
204	2019-05-24T17:31:52Z	K	4,39260189991992	lab
204	2019-05-24T19:42:52Z	K	4,43221513820514	lab
204	2019-05-27T02:43:52Z	K	4,47182837649035	lab
204	2019-05-27T14:33:52Z	K	4,51144161477557	lab
204	2019-05-27T23:27:52Z	K	4,55105485306079	lab
204	2019-05-30T19:54:52Z	K	4,59066809134601	lab
204	2019-05-30T22:54:52Z	K	4,63028132963122	lab
205	2019-11-12T00:40:39Z	K	4,04939049405560	lab
205	2019-11-12T00:40:39Z	K	4,05084986568438	lab
205	2019-11-12T00:40:39Z	K	4,05230923731316	lab
205	2019-11-12T01:38:39Z	K	4,05376860894195	lab
205	2019-11-12T01:38:39Z	K	4,05522798057073	lab
205	2019-11-12T16:59:39Z	K	4,05668735219951	lab
205	2019-11-12T18:46:39Z	K	4,05814672382829	lab
206	2019-07-09T07:24:35Z	K	3,81496041335467	lab
206	2019-07-09T19:16:35Z	K	4,04512981397886	lab
206	2019-07-09T21:47:35Z	K	4,27529921460305	lab
206	2019-07-11T15:47:35Z	K	4,50546861522724	lab
206	2019-07-11T20:33:35Z	K	4,73563801585143	lab
206	2019-07-12T04:21:35Z	K	4,96580741647562	lab
206	2019-07-12T15:00:35Z	K	5,19597681709981	lab
207	2019-07-28T05:47:40Z	K	3,47409936956782	lab
207	2019-07-28T18:20:40Z	K	3,62435236432715	lab
207	2019-07-30T00:19:40Z	K	3,77460535908648	lab
207	2019-07-30T11:25:40Z	K	3,92485835384580	lab
207	2019-07-30T20:38:40Z	K	4,07511134860513	lab
207	2019-07-31T23:01:40Z	K	4,22536434336446	lab
207	2019-08-01T14:26:40Z	K	4,37561733812379	lab
208	2019-04-12T01:27:39Z	K	4,23686314729843	lab
208	2019-04-12T16:06:39Z	K	4,42629652439124	lab
208	2019-04-12T16:06:39Z	K	4,61572990148405	lab
208	2019-04-12T17:32:39Z	K	4,80516327857687	lab
208	2019-04-12T20:56:39Z	K	4,99459665566968	lab
208	2019-04-13T00:03:39Z	K	5,18403003276249	lab
208	2019-04-13T00:03:39Z	K	5,37346340985530	lab
209	2019-12-09T17:16:51Z	K	3,66580018306991	lab
209	2019-12-09T22:55:51Z	K	3,68300123744472	lab
209	2019-12-09T22:55:51Z	K	3,70020229181953	lab
209	2019-12-09T22:55:51Z	K	3,71740334619434	lab
209	2019-12-09T22:55:51Z	K	3,73460440056915	lab
209	2019-12-09T22:55:51Z	K	3,75180545494396	lab
209	2019-12-09T22:55:51Z	K	3,76900650931876	lab
210	2019-04-02T00:04:23Z	K	3,93640400245391	lab
210	2019-04-02T04:06:23Z	K	4,53193507600473	lab
210	2019-04-02T06:15:23Z	K	5,12746614955556	lab
210	2019-04-02T06:15:23Z	K	5,72299722310638	lab
210	2019-04-02T15:50:23Z	K	6,31852829665720	lab
210	2019-04-02T15:50:23Z	K	6,91405937020803	lab
210	2019-04-02T18:03:23Z	K	7,50959044375885	lab
211	2019-12-10T13:18:25Z	K	3,98681897354080	lab
211	2019-12-11T05:07:25Z	K	3,96952084686662	lab
211	2019-12-11T07:41:25Z	K	3,95222272019245	lab
211	2019-12-12T10:09:25Z	K	3,93492459351827	lab
211	2019-12-12T10:09:25Z	K	3,91762646684410	lab
211	2019-12-12T17:30:25Z	K	3,90032834016992	lab
211	2019-12-13T02:02:25Z	K	3,88303021349575	lab
212	2019-02-16T11:22:35Z	K	4,34902609130109	lab
212	2019-02-16T19:44:35Z	K	4,15088065564064	lab
212	2019-02-16T20:17:35Z	K	3,95273521998019	lab
212	2019-02-16T20:17:35Z	K	3,75458978431974	lab
212	2019-02-17T12:39:35Z	K	3,55644434865930	lab
212	2019-02-18T18:09:35Z	K	3,35829891299885	lab
212	2019-02-19T12:47:35Z	K	3,16015347733840	lab
213	2019-07-16T21:03:30Z	K	4,68893013378489	lab
213	2019-07-16T21:03:30Z	K	4,82673640935986	lab
213	2019-07-16T21:19:30Z	K	4,96454268493484	lab
213	2019-07-16T21:19:30Z	K	5,10234896050981	lab
213	2019-07-16T21:19:30Z	K	5,24015523608479	lab
213	2019-07-17T03:41:30Z	K	5,37796151165976	lab
213	2019-07-17T03:41:30Z	K	5,51576778723473	lab
214	2019-11-02T07:19:58Z	K	4,28635047432140	lab
214	2019-11-02T12:58:58Z	K	4,28707140721855	lab
214	2019-11-03T00:30:58Z	K	4,28779234011571	lab
214	2019-11-03T00:30:58Z	K	4,28851327301286	lab
214	2019-11-03T00:34:58Z	K	4,28923420591001	lab
214	2019-11-03T00:34:58Z	K	4,28995513880716	lab
214	2019-11-03T20:48:58Z	K	4,29067607170432	lab
215	2019-10-26T04:35:35Z	K	3,63628286360244	lab
215	2019-10-26T04:35:35Z	K	3,88356855380548	lab
215	2019-10-26T11:17:35Z	K	4,13085424400852	lab
215	2019-10-26T11:17:35Z	K	4,37813993421156	lab
215	2019-10-26T11:54:35Z	K	4,62542562441460	lab
215	2019-10-26T11:54:35Z	K	4,87271131461764	lab
215	2019-10-26T11:58:35Z	K	5,11999700482068	lab
216	2019-04-13T02:53:53Z	K	4,71518059431156	lab
216	2019-04-13T09:01:53Z	K	5,31024016969225	lab
216	2019-04-14T07:55:53Z	K	5,90529974507293	lab
216	2019-04-14T20:14:53Z	K	6,50035932045362	lab
216	2019-04-15T05:24:53Z	K	7,09541889583430	lab
216	2019-04-15T23:39:53Z	K	7,69047847121499	lab
216	2019-04-17T09:38:53Z	K	8,28553804659568	lab
217	2019-09-15T04:03:08Z	K	4,57693459212010	lab
217	2019-09-15T04:03:08Z	K	4,43994687995074	lab
217	2019-09-15T10:22:08Z	K	4,30295916778139	lab
217	2019-09-15T20:33:08Z	K	4,16597145561203	lab
217	2019-09-15T22:13:08Z	K	4,02898374344267	lab
217	2019-09-15T22:13:08Z	K	3,89199603127332	lab
217	2019-09-17T20:27:08Z	K	3,75500831910396	lab
218	2019-10-26T20:00:10Z	K	3,68062564292957	lab
218	2019-10-27T03:57:10Z	K	3,90164093540073	lab
218	2019-10-28T04:36:10Z	K	4,12265622787189	lab
218	2019-10-28T05:54:10Z	K	4,34367152034304	lab
218	2019-10-29T00:56:10Z	K	4,56468681281420	lab
218	2019-10-29T13:07:10Z	K	4,78570210528536	lab
218	2019-10-30T01:10:10Z	K	5,00671739775652	lab
219	2019-07-29T03:59:12Z	K	3,97872952278172	lab
219	2019-07-29T05:10:12Z	K	4,06781055966867	lab
219	2019-07-29T20:12:12Z	K	4,15689159655562	lab
219	2019-07-30T18:40:12Z	K	4,24597263344257	lab
219	2019-08-03T23:55:12Z	K	4,33505367032952	lab
219	2019-08-04T00:00:12Z	K	4,42413470721647	lab
219	2019-08-04T10:14:12Z	K	4,51321574410342	lab
220	2019-08-11T00:59:39Z	K	4,53282999733810	lab
220	2019-08-11T00:59:39Z	K	4,88336223085819	lab
220	2019-08-11T00:59:39Z	K	5,23389446437828	lab
220	2019-08-11T00:59:39Z	K	5,58442669789836	lab
220	2019-08-11T00:59:39Z	K	5,93495893141845	lab
220	2019-08-11T00:59:39Z	K	6,28549116493854	lab
220	2019-08-11T00:59:39Z	K	6,63602339845863	lab
221	2019-12-06T22:33:38Z	K	4,44154195414784	lab
221	2019-12-07T16:20:38Z	K	4,30871850933861	lab
221	2019-12-08T06:36:38Z	K	4,17589506452939	lab
221	2019-12-08T06:36:38Z	K	4,04307161972016	lab
221	2019-12-08T08:47:38Z	K	3,91024817491093	lab
221	2019-12-08T12:04:38Z	K	3,77742473010171	lab
221	2019-12-09T14:09:38Z	K	3,64460128529248	lab
222	2019-02-02T00:41:21Z	K	4,55338094568604	lab
222	2019-02-02T09:55:21Z	K	4,75616412309611	lab
222	2019-02-04T15:26:21Z	K	4,95894730050617	lab
222	2019-02-04T23:33:21Z	K	5,16173047791624	lab
222	2019-02-05T03:52:21Z	K	5,36451365532630	lab
222	2019-02-05T17:53:21Z	K	5,56729683273637	lab
222	2019-02-06T15:32:21Z	K	5,77008001014643	lab
223	2019-05-05T07:33:07Z	K	4,73054627372109	lab
223	2019-05-05T11:59:07Z	K	4,75314944595984	lab
223	2019-05-05T11:59:07Z	K	4,77575261819859	lab
223	2019-05-05T22:29:07Z	K	4,79835579043734	lab
223	2019-05-05T22:41:07Z	K	4,82095896267608	lab
223	2019-05-06T08:08:07Z	K	4,84356213491483	lab
223	2019-05-06T18:53:07Z	K	4,86616530715358	lab
224	2019-06-16T19:24:50Z	K	4,50675326636434	lab
224	2019-06-17T12:05:50Z	K	4,51616194505123	lab
224	2019-06-17T12:05:50Z	K	4,52557062373811	lab
224	2019-06-17T17:32:50Z	K	4,53497930242500	lab
224	2019-06-17T17:32:50Z	K	4,54438798111188	lab
224	2019-06-18T14:37:50Z	K	4,55379665979877	lab
224	2019-06-19T12:13:50Z	K	4,56320533848566	lab
225	2019-05-25T11:05:35Z	K	3,55027570907754	lab
225	2019-05-25T22:46:35Z	K	3,70129089065866	lab
225	2019-05-27T06:02:35Z	K	3,85230607223977	lab
225	2019-05-27T19:18:35Z	K	4,00332125382088	lab
225	2019-05-27T21:30:35Z	K	4,15433643540200	lab
225	2019-05-29T19:18:35Z	K	4,30535161698311	lab
225	2019-05-30T14:45:35Z	K	4,45636679856423	lab
226	2019-10-09T22:57:33Z	K	5,02152988939603	lab
226	2019-10-11T01:55:33Z	K	5,01671041277126	lab
226	2019-10-11T17:35:33Z	K	5,01189093614649	lab
226	2019-10-11T20:10:33Z	K	5,00707145952171	lab
226	2019-10-11T20:10:33Z	K	5,00225198289694	lab
226	2019-10-12T10:38:33Z	K	4,99743250627217	lab
226	2019-10-12T18:23:33Z	K	4,99261302964740	lab
227	2019-08-23T21:34:09Z	K	5,04106688131369	lab
227	2019-08-24T13:29:09Z	K	5,41914089220391	lab
227	2019-08-26T08:45:09Z	K	5,79721490309413	lab
227	2019-08-26T23:14:09Z	K	6,17528891398435	lab
227	2019-08-27T09:39:09Z	K	6,55336292487457	lab
227	2019-08-27T13:19:09Z	K	6,93143693576479	lab
227	2019-08-27T23:48:09Z	K	7,30951094665501	lab
228	2019-05-24T18:31:00Z	K	4,66791502043382	lab
228	2019-05-24T20:19:00Z	K	4,62642871565455	lab
228	2019-05-25T12:56:00Z	K	4,58494241087527	lab
228	2019-05-25T23:08:00Z	K	4,54345610609600	lab
228	2019-05-26T11:08:00Z	K	4,50196980131673	lab
228	2019-05-28T03:59:00Z	K	4,46048349653746	lab
228	2019-05-28T04:06:00Z	K	4,41899719175818	lab
229	2019-04-03T20:50:32Z	K	3,68924177947046	lab
229	2019-04-03T21:27:32Z	K	3,62688021353236	lab
229	2019-04-05T00:14:32Z	K	3,56451864759426	lab
229	2019-04-05T06:37:32Z	K	3,50215708165616	lab
229	2019-04-06T09:34:32Z	K	3,43979551571806	lab
229	2019-04-07T02:37:32Z	K	3,37743394977996	lab
229	2019-04-07T08:39:32Z	K	3,31507238384186	lab
230	2019-10-16T09:34:52Z	K	4,24547714600259	lab
230	2019-10-16T10:45:52Z	K	4,31178668784820	lab
230	2019-10-16T10:56:52Z	K	4,37809622969381	lab
230	2019-10-16T10:56:52Z	K	4,44440577153942	lab
230	2019-10-16T10:56:52Z	K	4,51071531338503	lab
230	2019-10-16T16:10:52Z	K	4,57702485523064	lab
230	2019-10-17T00:13:52Z	K	4,64333439707625	lab
231	2019-12-30T22:31:58Z	K	3,79314869845758	lab
231	2019-12-30T22:31:58Z	K	3,78990706165593	lab
231	2019-12-31T00:47:58Z	K	3,78666542485428	lab
231	2019-12-31T01:01:58Z	K	3,78342378805262	lab
231	2019-12-31T01:01:58Z	K	3,78018215125097	lab
231	2019-12-31T01:01:58Z	K	3,77694051444932	lab
231	2019-12-31T04:28:58Z	K	3,77369887764767	lab
232	2019-01-17T07:49:53Z	K	3,98066098417564	lab
232	2019-01-17T18:21:53Z	K	4,02598905591884	lab
232	2019-01-17T23:31:53Z	K	4,07131712766205	lab
232	2019-01-18T10:55:53Z	K	4,11664519940525	lab
232	2019-01-18T13:52:53Z	K	4,16197327114846	lab
232	2019-01-18T21:02:53Z	K	4,20730134289166	lab
232	2019-01-18T21:47:53Z	K	4,25262941463486	lab
233	2019-07-16T01:20:30Z	K	4,46351600808568	lab
233	2019-07-16T02:06:30Z	K	4,70034234665703	lab
233	2019-07-16T02:06:30Z	K	4,93716868522839	lab
233	2019-07-16T02:06:30Z	K	5,17399502379974	lab
233	2019-07-16T02:06:30Z	K	5,41082136237110	lab
233	2019-07-16T09:31:30Z	K	5,64764770094245	lab
233	2019-07-16T09:31:30Z	K	5,88447403951380	lab
234	2019-02-24T04:56:48Z	K	4,31940148667247	lab
234	2019-02-24T10:01:48Z	K	4,92673275187473	lab
234	2019-02-24T10:01:48Z	K	5,53406401707698	lab
234	2019-02-25T04:35:48Z	K	6,14139528227924	lab
234	2019-02-26T08:27:48Z	K	6,74872654748150	lab
234	2019-02-27T02:33:48Z	K	7,35605781268375	lab
234	2019-02-27T03:23:48Z	K	7,96338907788601	lab
235	2019-11-02T11:11:32Z	K	4,05133668444655	lab
235	2019-11-02T19:46:32Z	K	4,06549272428350	lab
235	2019-11-02T21:48:32Z	K	4,07964876412045	lab
235	2019-11-02T21:48:32Z	K	4,09380480395740	lab
235	2019-11-02T23:55:32Z	K	4,10796084379435	lab
235	2019-11-03T07:09:32Z	K	4,12211688363130	lab
235	2019-11-03T08:48:32Z	K	4,13627292346825	lab
236	2019-02-05T14:03:01Z	K	3,95920415840062	lab
236	2019-02-06T05:24:01Z	K	4,08866799443913	lab
236	2019-02-07T11:38:01Z	K	4,21813183047763	lab
236	2019-02-07T16:47:01Z	K	4,34759566651614	lab
236	2019-02-07T19:19:01Z	K	4,47705950255465	lab
236	2019-02-08T07:28:01Z	K	4,60652333859315	lab
236	2019-02-09T05:53:01Z	K	4,73598717463166	lab
237	2019-09-22T04:34:14Z	K	4,06915401850654	lab
237	2019-09-22T16:08:14Z	K	4,07994649233539	lab
237	2019-09-23T05:46:14Z	K	4,09073896616424	lab
237	2019-09-23T05:49:14Z	K	4,10153143999310	lab
237	2019-09-23T10:01:14Z	K	4,11232391382195	lab
237	2019-09-23T13:48:14Z	K	4,12311638765080	lab
237	2019-09-23T13:48:14Z	K	4,13390886147965	lab
238	2019-04-29T06:59:59Z	K	5,24254064282911	lab
238	2019-04-29T17:21:59Z	K	5,15029330457283	lab
238	2019-05-01T00:14:59Z	K	5,05804596631654	lab
238	2019-05-02T04:53:59Z	K	4,96579862806026	lab
238	2019-05-02T07:23:59Z	K	4,87355128980397	lab
238	2019-05-03T00:27:59Z	K	4,78130395154769	lab
238	2019-05-03T09:58:59Z	K	4,68905661329141	lab
239	2019-09-18T02:08:40Z	K	4,28546238645666	lab
239	2019-09-18T04:08:40Z	K	4,23315371827185	lab
239	2019-09-18T04:08:40Z	K	4,18084505008705	lab
239	2019-09-18T09:27:40Z	K	4,12853638190224	lab
239	2019-09-18T16:11:40Z	K	4,07622771371743	lab
239	2019-09-20T10:09:40Z	K	4,02391904553263	lab
239	2019-09-20T21:54:40Z	K	3,97161037734782	lab
240	2019-10-11T14:51:53Z	K	4,47082135135536	lab
240	2019-10-11T17:50:53Z	K	4,76252871623140	lab
240	2019-10-12T01:22:53Z	K	5,05423608110743	lab
240	2019-10-12T02:49:53Z	K	5,34594344598347	lab
240	2019-10-12T05:22:53Z	K	5,63765081085950	lab
240	2019-10-12T19:16:53Z	K	5,92935817573554	lab
240	2019-10-12T22:32:53Z	K	6,22106554061158	lab
241	2019-05-24T20:45:57Z	K	5,67574296659903	lab
241	2019-05-25T09:51:57Z	K	5,88849315387758	lab
241	2019-05-25T15:05:57Z	K	6,10124334115613	lab
241	2019-05-26T09:30:57Z	K	6,31399352843467	lab
241	2019-05-26T12:00:57Z	K	6,52674371571322	lab
241	2019-05-27T07:08:57Z	K	6,73949390299177	lab
241	2019-05-27T17:16:57Z	K	6,95224409027032	lab
242	2019-12-13T20:52:11Z	K	4,04339086149065	lab
242	2019-12-16T14:12:11Z	K	3,99851724352292	lab
242	2019-12-17T23:38:11Z	K	3,95364362555518	lab
242	2019-12-18T07:53:11Z	K	3,90877000758745	lab
242	2019-12-18T12:39:11Z	K	3,86389638961972	lab
242	2019-12-19T13:58:11Z	K	3,81902277165199	lab
242	2019-12-19T16:08:11Z	K	3,77414915368425	lab
243	2019-09-14T12:02:12Z	K	3,15459719202223	lab
243	2019-09-15T17:43:12Z	K	3,43379569725737	lab
243	2019-09-15T17:43:12Z	K	3,71299420249251	lab
243	2019-09-16T09:32:12Z	K	3,99219270772765	lab
243	2019-09-17T08:03:12Z	K	4,27139121296279	lab
243	2019-09-17T08:03:12Z	K	4,55058971819793	lab
243	2019-09-17T10:08:12Z	K	4,82978822343307	lab
244	2019-04-17T01:54:19Z	K	3,76311806786353	lab
244	2019-04-18T13:07:19Z	K	4,03275599927183	lab
244	2019-04-18T13:07:19Z	K	4,30239393068013	lab
244	2019-04-19T11:30:19Z	K	4,57203186208843	lab
244	2019-04-19T20:18:19Z	K	4,84166979349672	lab
244	2019-04-19T20:35:19Z	K	5,11130772490502	lab
244	2019-04-20T17:32:19Z	K	5,38094565631332	lab
245	2019-07-23T18:48:55Z	K	5,33650092362051	lab
245	2019-07-24T03:41:55Z	K	5,64588801203406	lab
245	2019-07-24T05:09:55Z	K	5,95527510044762	lab
245	2019-07-24T14:25:55Z	K	6,26466218886117	lab
245	2019-07-24T14:25:55Z	K	6,57404927727473	lab
245	2019-07-25T02:51:55Z	K	6,88343636568828	lab
245	2019-07-25T05:12:55Z	K	7,19282345410183	lab
246	2019-01-25T23:29:59Z	K	4,65326724296636	lab
246	2019-01-26T17:12:59Z	K	4,64245125903689	lab
246	2019-01-26T17:12:59Z	K	4,63163527510741	lab
246	2019-01-27T02:20:59Z	K	4,62081929117794	lab
246	2019-01-29T00:34:59Z	K	4,61000330724847	lab
246	2019-01-29T02:18:59Z	K	4,59918732331899	lab
246	2019-01-29T19:26:59Z	K	4,58837133938952	lab
247	2019-08-31T00:31:00Z	K	4,22444887721605	lab
247	2019-08-31T00:31:00Z	K	4,25194168005160	lab
247	2019-08-31T13:41:00Z	K	4,27943448288714	lab
247	2019-08-31T15:27:00Z	K	4,30692728572268	lab
247	2019-09-01T12:43:00Z	K	4,33442008855823	lab
247	2019-09-01T13:45:00Z	K	4,36191289139377	lab
247	2019-09-01T17:26:00Z	K	4,38940569422932	lab
248	2019-03-08T03:40:24Z	K	4,33871530425122	lab
248	2019-03-08T07:39:24Z	K	4,36285211612710	lab
248	2019-03-08T22:24:24Z	K	4,38698892800298	lab
248	2019-03-09T00:28:24Z	K	4,41112573987886	lab
248	2019-03-09T00:38:24Z	K	4,43526255175474	lab
248	2019-03-10T00:20:24Z	K	4,45939936363061	lab
248	2019-03-10T06:23:24Z	K	4,48353617550649	lab
249	2019-06-15T12:22:05Z	K	3,92810174529900	lab
249	2019-06-15T17:19:05Z	K	4,56614418174650	lab
249	2019-06-16T04:40:05Z	K	5,20418661819401	lab
249	2019-06-16T09:41:05Z	K	5,84222905464151	lab
249	2019-06-16T09:41:05Z	K	6,48027149108902	lab
249	2019-06-16T09:41:05Z	K	7,11831392753652	lab
249	2019-06-16T21:46:05Z	K	7,75635636398403	lab
250	2019-06-29T02:34:44Z	K	3,46884599062911	lab
250	2019-06-29T04:46:44Z	K	3,64656308978241	lab
250	2019-06-29T10:32:44Z	K	3,82428018893571	lab
250	2019-06-30T03:49:44Z	K	4,00199728808901	lab
250	2019-07-01T05:19:44Z	K	4,17971438724231	lab
250	2019-07-01T06:53:44Z	K	4,35743148639561	lab
250	2019-07-01T20:12:44Z	K	4,53514858554890	lab
251	2019-12-09T16:47:06Z	K	4,09262933331490	lab
251	2019-12-09T20:10:06Z	K	4,23236266233372	lab
251	2019-12-09T20:20:06Z	K	4,37209599135255	lab
251	2019-12-11T15:53:06Z	K	4,51182932037137	lab
251	2019-12-13T04:08:06Z	K	4,65156264939020	lab
251	2019-12-13T17:05:06Z	K	4,79129597840902	lab
251	2019-12-13T17:27:06Z	K	4,93102930742785	lab
252	2019-08-20T19:47:54Z	K	4,06374791980137	lab
252	2019-08-21T00:32:54Z	K	3,97882125678961	lab
252	2019-08-22T15:00:54Z	K	3,89389459377784	lab
252	2019-08-22T21:00:54Z	K	3,80896793076608	lab
252	2019-08-23T05:12:54Z	K	3,72404126775431	lab
252	2019-08-23T12:56:54Z	K	3,63911460474255	lab
252	2019-08-26T20:01:54Z	K	3,55418794173078	lab
253	2019-01-09T15:04:42Z	K	4,24073841715768	lab
253	2019-01-09T17:09:42Z	K	4,16378115597790	lab
253	2019-01-10T02:21:42Z	K	4,08682389479812	lab
253	2019-01-10T09:18:42Z	K	4,00986663361833	lab
253	2019-01-11T00:06:42Z	K	3,93290937243855	lab
253	2019-01-11T11:35:42Z	K	3,85595211125877	lab
253	2019-01-11T22:46:42Z	K	3,77899485007899	lab
254	2019-08-27T09:28:04Z	K	3,96292671192787	lab
254	2019-08-28T01:43:04Z	K	4,09469524810255	lab
254	2019-08-28T12:48:04Z	K	4,22646378427723	lab
254	2019-08-29T20:54:04Z	K	4,35823232045191	lab
254	2019-08-30T03:04:04Z	K	4,49000085662659	lab
254	2019-08-30T03:32:04Z	K	4,62176939280127	lab
254	2019-08-31T01:57:04Z	K	4,75353792897596	lab
255	2019-05-07T20:10:23Z	K	4,74931990421843	lab
255	2019-05-08T11:39:23Z	K	4,78446749295619	lab
255	2019-05-08T12:30:23Z	K	4,81961508169395	lab
255	2019-05-09T04:55:23Z	K	4,85476267043170	lab
255	2019-05-09T04:55:23Z	K	4,88991025916946	lab
255	2019-05-09T18:36:23Z	K	4,92505784790722	lab
255	2019-05-10T14:14:23Z	K	4,96020543664498	lab
256	2019-07-18T11:46:13Z	K	4,54509637054530	lab
256	2019-07-19T20:30:13Z	K	4,34980222731443	lab
256	2019-07-20T04:24:13Z	K	4,15450808408357	lab
256	2019-07-20T04:53:13Z	K	3,95921394085270	lab
256	2019-07-20T04:53:13Z	K	3,76391979762183	lab
256	2019-07-21T09:02:13Z	K	3,56862565439097	lab
256	2019-07-21T17:52:13Z	K	3,37333151116010	lab
257	2019-09-20T00:14:37Z	K	3,35621252676308	lab
257	2019-09-20T12:53:37Z	K	3,60315859924089	lab
257	2019-09-21T10:05:37Z	K	3,85010467171870	lab
257	2019-09-21T13:48:37Z	K	4,09705074419652	lab
257	2019-09-21T22:51:37Z	K	4,34399681667433	lab
257	2019-09-22T22:24:37Z	K	4,59094288915214	lab
257	2019-09-23T01:38:37Z	K	4,83788896162995	lab
258	2019-01-18T15:38:17Z	K	2,68890968036803	lab
258	2019-01-18T17:43:17Z	K	2,57768507509324	lab
258	2019-01-18T23:47:17Z	K	2,46646046981845	lab
258	2019-01-19T20:02:17Z	K	2,35523586454366	lab
258	2019-01-20T08:07:17Z	K	2,24401125926887	lab
258	2019-01-21T01:25:17Z	K	2,13278665399408	lab
258	2019-01-21T09:51:17Z	K	2,02156204871929	lab
259	2019-07-11T16:24:09Z	K	3,76619934870281	lab
259	2019-07-12T22:10:09Z	K	3,73250850993341	lab
259	2019-07-13T07:44:09Z	K	3,69881767116402	lab
259	2019-07-13T07:44:09Z	K	3,66512683239462	lab
259	2019-07-14T19:38:09Z	K	3,63143599362522	lab
259	2019-07-15T06:22:09Z	K	3,59774515485582	lab
259	2019-07-16T10:17:09Z	K	3,56405431608643	lab
260	2019-07-07T17:50:26Z	K	4,37176719884279	lab
260	2019-07-08T09:06:26Z	K	4,59405657108307	lab
260	2019-07-10T09:31:26Z	K	4,81634594332336	lab
260	2019-07-10T12:07:26Z	K	5,03863531556364	lab
260	2019-07-11T05:13:26Z	K	5,26092468780393	lab
260	2019-07-12T01:23:26Z	K	5,48321406004421	lab
260	2019-07-12T05:13:26Z	K	5,70550343228449	lab
261	2019-03-28T18:08:28Z	K	4,37604513635921	lab
261	2019-03-28T18:29:28Z	K	5,04007599170414	lab
261	2019-03-30T00:13:28Z	K	5,70410684704907	lab
261	2019-03-30T15:32:28Z	K	6,36813770239400	lab
261	2019-04-02T08:40:28Z	K	7,03216855773893	lab
261	2019-04-03T04:00:28Z	K	7,69619941308386	lab
261	2019-04-03T04:00:28Z	K	8,36023026842880	lab
262	2019-12-06T11:29:54Z	K	4,48678281756595	lab
262	2019-12-06T14:20:54Z	K	4,56503932427851	lab
262	2019-12-07T08:46:54Z	K	4,64329583099107	lab
262	2019-12-07T16:33:54Z	K	4,72155233770363	lab
262	2019-12-10T03:48:54Z	K	4,79980884441620	lab
262	2019-12-10T06:56:54Z	K	4,87806535112876	lab
262	2019-12-11T13:54:54Z	K	4,95632185784132	lab
263	2019-10-08T23:26:29Z	K	4,39549879181928	lab
263	2019-10-10T10:18:29Z	K	4,53547149000980	lab
263	2019-10-10T18:45:29Z	K	4,67544418820033	lab
263	2019-10-10T21:25:29Z	K	4,81541688639085	lab
263	2019-10-10T21:25:29Z	K	4,95538958458138	lab
263	2019-10-11T12:54:29Z	K	5,09536228277191	lab
263	2019-10-11T12:54:29Z	K	5,23533498096243	lab
264	2019-07-06T18:02:11Z	K	4,28640775234760	lab
264	2019-07-07T13:45:11Z	K	4,46452300402890	lab
264	2019-07-07T13:45:11Z	K	4,64263825571020	lab
264	2019-07-07T13:45:11Z	K	4,82075350739150	lab
264	2019-07-08T15:46:11Z	K	4,99886875907280	lab
264	2019-07-10T04:56:11Z	K	5,17698401075410	lab
264	2019-07-10T18:25:11Z	K	5,35509926243540	lab
265	2019-05-23T16:43:41Z	K	4,51319639438398	lab
265	2019-05-24T22:53:41Z	K	4,52051546847520	lab
265	2019-05-26T03:43:41Z	K	4,52783454256643	lab
265	2019-05-26T18:11:41Z	K	4,53515361665765	lab
265	2019-05-27T07:37:41Z	K	4,54247269074888	lab
265	2019-05-27T11:55:41Z	K	4,54979176484010	lab
265	2019-05-28T17:12:41Z	K	4,55711083893132	lab
266	2019-06-10T10:42:05Z	K	4,07396827236234	lab
266	2019-06-11T14:15:05Z	K	4,07726922614003	lab
266	2019-06-12T08:48:05Z	K	4,08057017991773	lab
266	2019-06-12T15:15:05Z	K	4,08387113369542	lab
266	2019-06-12T15:15:05Z	K	4,08717208747312	lab
266	2019-06-12T18:59:05Z	K	4,09047304125081	lab
266	2019-06-12T23:43:05Z	K	4,09377399502851	lab
267	2019-07-12T21:10:12Z	K	4,84839699644145	lab
267	2019-07-13T03:30:12Z	K	4,92614519567662	lab
267	2019-07-13T08:19:12Z	K	5,00389339491180	lab
267	2019-07-13T08:19:12Z	K	5,08164159414697	lab
267	2019-07-13T08:19:12Z	K	5,15938979338214	lab
267	2019-07-13T08:49:12Z	K	5,23713799261732	lab
267	2019-07-13T15:25:12Z	K	5,31488619185249	lab
268	2019-08-13T15:32:16Z	K	4,55802530113721	lab
268	2019-08-13T15:32:16Z	K	4,64091968181514	lab
268	2019-08-14T00:37:16Z	K	4,72381406249306	lab
268	2019-08-14T03:26:16Z	K	4,80670844317099	lab
268	2019-08-14T12:23:16Z	K	4,88960282384891	lab
268	2019-08-14T12:23:16Z	K	4,97249720452684	lab
268	2019-08-14T14:41:16Z	K	5,05539158520476	lab
269	2019-07-15T04:52:01Z	K	5,38548041590137	lab
269	2019-07-15T12:38:01Z	K	5,27156129752598	lab
269	2019-07-17T01:12:01Z	K	5,15764217915059	lab
269	2019-07-17T04:49:01Z	K	5,04372306077519	lab
269	2019-07-17T08:01:01Z	K	4,92980394239980	lab
269	2019-07-17T19:56:01Z	K	4,81588482402441	lab
269	2019-07-19T04:42:01Z	K	4,70196570564902	lab
270	2019-04-29T23:18:25Z	K	4,67611852009430	lab
270	2019-04-29T23:18:25Z	K	4,61702833847706	lab
270	2019-04-30T04:22:25Z	K	4,55793815685981	lab
270	2019-05-01T01:58:25Z	K	4,49884797524257	lab
270	2019-05-01T02:48:25Z	K	4,43975779362533	lab
270	2019-05-01T03:27:25Z	K	4,38066761200809	lab
270	2019-05-01T03:27:25Z	K	4,32157743039085	lab
271	2019-04-30T05:55:00Z	K	4,70742504741757	lab
271	2019-04-30T08:30:00Z	K	4,60908131104577	lab
271	2019-04-30T11:58:00Z	K	4,51073757467397	lab
271	2019-04-30T23:41:00Z	K	4,41239383830217	lab
271	2019-05-03T07:18:00Z	K	4,31405010193037	lab
271	2019-05-03T09:37:00Z	K	4,21570636555857	lab
271	2019-05-03T13:04:00Z	K	4,11736262918677	lab
272	2019-03-05T12:40:48Z	K	5,25453725131232	lab
272	2019-03-07T01:32:48Z	K	5,31265140072029	lab
272	2019-03-07T01:32:48Z	K	5,37076555012827	lab
272	2019-03-07T09:47:48Z	K	5,42887969953624	lab
272	2019-03-08T08:37:48Z	K	5,48699384894421	lab
272	2019-03-08T10:49:48Z	K	5,54510799835218	lab
272	2019-03-08T13:37:48Z	K	5,60322214776016	lab
273	2019-02-09T05:46:03Z	K	3,95711916506201	lab
273	2019-02-09T05:46:03Z	K	3,85123861104970	lab
273	2019-02-10T12:31:03Z	K	3,74535805703738	lab
273	2019-02-10T23:54:03Z	K	3,63947750302507	lab
273	2019-02-11T03:02:03Z	K	3,53359694901275	lab
273	2019-02-11T03:02:03Z	K	3,42771639500044	lab
273	2019-02-11T03:02:03Z	K	3,32183584098812	lab
274	2019-01-21T14:24:38Z	K	4,33365559545575	lab
274	2019-01-21T14:24:38Z	K	4,49657946689929	lab
274	2019-01-21T14:24:38Z	K	4,65950333834283	lab
274	2019-01-21T14:24:38Z	K	4,82242720978637	lab
274	2019-01-21T18:31:38Z	K	4,98535108122991	lab
274	2019-01-21T22:45:38Z	K	5,14827495267345	lab
274	2019-01-21T22:45:38Z	K	5,31119882411699	lab
275	2019-12-31T06:54:01Z	K	3,58287074439106	lab
275	2019-12-31T06:54:01Z	K	3,56245339593190	lab
275	2019-12-31T20:33:01Z	K	3,54203604747274	lab
275	2020-01-01T03:22:01Z	K	3,52161869901359	lab
275	2020-01-01T09:14:01Z	K	3,50120135055443	lab
275	2020-01-02T03:08:01Z	K	3,48078400209527	lab
275	2020-01-02T17:57:01Z	K	3,46036665363611	lab
276	2019-12-19T10:39:04Z	K	4,70700623973794	lab
276	2019-12-21T15:54:04Z	K	4,88811770169001	lab
276	2019-12-22T05:03:04Z	K	5,06922916364207	lab
276	2019-12-22T19:26:04Z	K	5,25034062559413	lab
276	2019-12-23T04:14:04Z	K	5,43145208754620	lab
276	2019-12-23T08:55:04Z	K	5,61256354949826	lab
276	2019-12-23T08:55:04Z	K	5,79367501145033	lab
277	2019-03-22T19:59:08Z	K	4,59610148831069	lab
277	2019-03-22T20:13:08Z	K	5,06251982391055	lab
277	2019-03-23T12:49:08Z	K	5,52893815951041	lab
277	2019-03-24T13:13:08Z	K	5,99535649511027	lab
277	2019-03-24T13:13:08Z	K	6,46177483071013	lab
277	2019-03-25T06:22:08Z	K	6,92819316630998	lab
277	2019-03-26T04:41:08Z	K	7,39461150190984	lab
278	2019-07-15T06:40:03Z	K	3,71764444009884	lab
278	2019-07-16T04:00:03Z	K	3,95346625544094	lab
278	2019-07-16T04:00:03Z	K	4,18928807078304	lab
278	2019-07-16T04:00:03Z	K	4,42510988612514	lab
278	2019-07-17T17:39:03Z	K	4,66093170146724	lab
278	2019-07-19T03:20:03Z	K	4,89675351680934	lab
278	2019-07-19T07:43:03Z	K	5,13257533215143	lab
279	2019-11-21T23:08:49Z	K	4,03415521499490	lab
279	2019-11-22T21:32:49Z	K	4,22254075558235	lab
279	2019-11-23T15:37:49Z	K	4,41092629616980	lab
279	2019-11-23T22:25:49Z	K	4,59931183675726	lab
279	2019-11-24T03:01:49Z	K	4,78769737734471	lab
279	2019-11-24T06:59:49Z	K	4,97608291793216	lab
279	2019-11-25T02:33:49Z	K	5,16446845851961	lab
280	2019-06-02T14:09:59Z	K	3,88314750713486	lab
280	2019-06-04T15:17:59Z	K	4,02183616212273	lab
280	2019-06-07T00:47:59Z	K	4,16052481711059	lab
280	2019-06-07T18:23:59Z	K	4,29921347209846	lab
280	2019-06-08T13:59:59Z	K	4,43790212708633	lab
280	2019-06-08T15:27:59Z	K	4,57659078207419	lab
280	2019-06-08T16:07:59Z	K	4,71527943706206	lab
281	2019-10-16T14:50:32Z	K	4,29757577366137	lab
281	2019-10-16T15:26:32Z	K	4,44995267820795	lab
281	2019-10-16T15:26:32Z	K	4,60232958275453	lab
281	2019-10-16T15:26:32Z	K	4,75470648730111	lab
281	2019-10-16T18:34:32Z	K	4,90708339184769	lab
281	2019-10-17T07:58:32Z	K	5,05946029639427	lab
281	2019-10-17T07:58:32Z	K	5,21183720094086	lab
282	2019-12-15T11:46:24Z	K	3,99123719189219	lab
282	2019-12-16T19:56:24Z	K	3,91941683255100	lab
282	2019-12-16T19:56:24Z	K	3,84759647320981	lab
282	2019-12-17T05:00:24Z	K	3,77577611386862	lab
282	2019-12-17T05:00:24Z	K	3,70395575452743	lab
282	2019-12-17T07:02:24Z	K	3,63213539518623	lab
282	2019-12-17T13:03:24Z	K	3,56031503584504	lab
283	2019-06-02T17:56:07Z	K	3,63645873789474	lab
283	2019-06-03T13:10:07Z	K	3,97733529147541	lab
283	2019-06-07T01:45:07Z	K	4,31821184505608	lab
283	2019-06-07T07:41:07Z	K	4,65908839863675	lab
283	2019-06-07T11:36:07Z	K	4,99996495221742	lab
283	2019-06-08T15:59:07Z	K	5,34084150579809	lab
283	2019-06-08T15:59:07Z	K	5,68171805937877	lab
284	2019-05-16T08:24:07Z	K	3,51065985510786	lab
284	2019-05-17T04:57:07Z	K	3,47184961331720	lab
284	2019-05-17T20:15:07Z	K	3,43303937152654	lab
284	2019-05-18T08:33:07Z	K	3,39422912973589	lab
284	2019-05-19T13:23:07Z	K	3,35541888794523	lab
284	2019-05-21T06:30:07Z	K	3,31660864615457	lab
284	2019-05-21T11:46:07Z	K	3,27779840436391	lab
285	2019-04-08T01:33:54Z	K	4,38034594509057	lab
285	2019-04-10T05:00:54Z	K	4,33173026961678	lab
285	2019-04-10T20:30:54Z	K	4,28311459414299	lab
285	2019-04-11T12:44:54Z	K	4,23449891866921	lab
285	2019-04-11T12:44:54Z	K	4,18588324319542	lab
285	2019-04-11T15:01:54Z	K	4,13726756772163	lab
285	2019-04-11T15:01:54Z	K	4,08865189224784	lab
286	2019-03-07T15:21:15Z	K	5,15360668505362	lab
286	2019-03-07T16:28:15Z	K	5,10842380699407	lab
286	2019-03-08T00:50:15Z	K	5,06324092893451	lab
286	2019-03-08T00:50:15Z	K	5,01805805087496	lab
[truncated: 1,501 more rows]
