# Supplementary material for: Towards a prescribing monitoring system for medication safety evaluation within electronic health records: a scoping review
Source: BMC Med Inform Decis Mak. 2025 Jul 2;25:244. doi: 10.1186/s12911-025-03096-3 (PMC12224581; doi:10.1186/s12911-025-03096-3)
Supplement: Supplementary file 2 — Supplementary Material 2: Additional file 2: Includes the simulated fixed and temporal dataset to reproduce the results of the Prescribing Monitoring example [file 12911_2025_3096_MOESM2_ESM.zip › sample_fixed_data_sim.csv]

id	admit_time	dc_time	StartPres1	StartPres2	StartPres3
1	2019-06-02T00:49:23Z	2019-06-08T10:38:23Z	0	0	1
2	2019-06-07T14:12:21Z	2019-06-13T18:31:21Z	0	1	0
3	2019-08-29T12:47:56Z	2019-08-30T23:56:56Z	0	1	0
4	2019-03-13T21:24:14Z	2019-03-15T23:39:14Z	0	0	0
5	2019-02-11T02:46:16Z	2019-02-15T01:35:16Z	1	0	1
6	2019-09-15T20:38:50Z	2019-09-17T03:58:50Z	0	1	0
7	2019-12-15T12:58:47Z	2019-12-21T01:35:47Z	0	1	0
8	2019-04-07T14:32:00Z	2019-04-09T06:52:00Z	0	1	0
9	2019-09-14T08:33:56Z	2019-09-18T00:54:56Z	0	0	1
10	2019-10-15T19:55:18Z	2019-10-16T09:46:18Z	0	1	1
11	2019-08-28T14:16:27Z	2019-08-29T21:54:27Z	0	0	0
12	2019-04-17T09:23:44Z	2019-04-21T10:08:44Z	0	1	1
13	2019-05-06T11:40:06Z	2019-05-09T22:19:06Z	0	1	0
14	2019-03-27T18:28:17Z	2019-03-31T01:21:17Z	1	0	1
15	2019-04-21T12:31:57Z	2019-04-23T09:58:57Z	0	0	1
16	2019-12-14T03:07:48Z	2019-12-17T06:15:48Z	1	1	0
17	2019-10-14T00:01:02Z	2019-10-17T10:13:02Z	0	0	1
18	2019-01-16T10:44:35Z	2019-01-18T08:21:35Z	0	0	1
19	2019-12-06T23:15:59Z	2019-12-11T06:27:59Z	0	0	0
20	2019-12-27T06:18:57Z	2020-01-01T16:27:57Z	0	0	1
21	2019-09-28T22:17:40Z	2019-09-29T15:17:40Z	0	1	0
22	2019-10-06T08:17:36Z	2019-10-11T06:00:36Z	0	0	0
23	2019-01-31T15:55:13Z	2019-02-04T11:35:13Z	0	0	0
24	2019-10-25T04:54:04Z	2019-10-29T14:11:04Z	0	1	1
25	2019-05-11T09:26:54Z	2019-05-15T23:51:54Z	0	0	0
26	2019-02-02T21:36:28Z	2019-02-06T05:12:28Z	1	1	0
27	2019-02-22T15:28:58Z	2019-02-23T23:58:58Z	0	0	1
28	2019-10-16T16:50:18Z	2019-10-22T04:50:18Z	1	0	1
29	2019-06-20T12:19:23Z	2019-06-24T13:43:23Z	1	0	0
30	2019-05-02T13:50:38Z	2019-05-03T07:54:38Z	0	0	0
31	2019-06-03T09:57:48Z	2019-06-05T19:56:48Z	0	0	0
32	2019-02-21T10:40:17Z	2019-02-25T20:19:17Z	0	0	1
33	2019-10-14T12:44:27Z	2019-10-16T05:41:27Z	0	0	0
34	2019-08-21T02:12:35Z	2019-08-26T19:00:35Z	0	1	1
35	2019-10-31T06:07:22Z	2019-11-06T08:49:22Z	0	0	1
36	2019-01-06T01:16:19Z	2019-01-10T22:19:19Z	0	1	0
37	2019-01-18T13:09:24Z	2019-01-22T11:34:24Z	0	0	1
38	2019-06-11T05:05:26Z	2019-06-16T02:54:26Z	0	0	0
39	2019-12-30T21:28:41Z	2020-01-01T01:49:41Z	1	1	1
40	2019-09-25T01:34:58Z	2019-09-27T11:57:58Z	1	0	0
41	2019-06-16T04:03:55Z	2019-06-18T14:30:55Z	0	0	1
42	2019-12-11T18:09:26Z	2019-12-16T10:31:26Z	0	0	0
43	2019-09-27T22:05:26Z	2019-10-03T21:49:26Z	0	1	0
44	2019-08-25T14:56:21Z	2019-08-28T13:03:21Z	0	0	1
45	2019-12-07T11:23:44Z	2019-12-11T03:57:44Z	0	1	1
46	2019-11-08T15:48:37Z	2019-11-10T04:16:37Z	0	0	0
47	2019-03-27T12:19:36Z	2019-04-02T07:21:36Z	0	1	0
48	2019-09-17T19:00:10Z	2019-09-24T07:07:10Z	0	1	0
49	2019-11-09T05:06:15Z	2019-11-14T09:12:15Z	0	1	0
50	2019-04-09T19:48:13Z	2019-04-12T20:01:13Z	0	1	1
51	2019-02-11T08:09:32Z	2019-02-12T15:59:32Z	0	0	0
52	2019-04-17T20:25:07Z	2019-04-19T08:14:07Z	0	0	1
53	2019-07-28T02:43:16Z	2019-08-02T21:36:16Z	0	1	0
54	2019-02-22T12:40:15Z	2019-02-27T14:33:15Z	0	0	0
55	2019-04-14T07:02:41Z	2019-04-15T21:40:41Z	0	1	0
56	2019-04-23T03:00:35Z	2019-04-27T19:35:35Z	0	1	0
57	2019-02-04T15:56:45Z	2019-02-06T15:43:45Z	0	0	0
58	2019-12-15T16:50:50Z	2019-12-22T12:45:50Z	0	0	1
59	2019-09-09T17:15:01Z	2019-09-10T09:13:01Z	0	0	0
60	2019-09-29T02:01:44Z	2019-10-02T14:23:44Z	1	1	1
61	2019-12-30T00:18:05Z	2019-12-30T09:00:05Z	1	0	0
62	2019-11-01T11:13:42Z	2019-11-06T04:56:42Z	0	1	0
63	2019-12-06T00:22:06Z	2019-12-11T11:23:06Z	0	0	1
64	2019-03-31T11:44:01Z	2019-04-04T04:28:01Z	0	1	0
65	2019-01-16T21:05:24Z	2019-01-23T13:37:24Z	0	0	0
66	2019-11-10T02:18:41Z	2019-11-10T13:57:41Z	0	1	1
67	2019-04-22T10:34:10Z	2019-04-24T02:35:10Z	0	1	1
68	2019-09-07T10:49:07Z	2019-09-13T13:58:07Z	0	0	0
69	2019-01-18T18:09:41Z	2019-01-23T21:42:41Z	0	0	1
70	2019-09-05T23:53:13Z	2019-09-10T11:54:13Z	0	0	0
71	2019-12-06T11:24:37Z	2019-12-13T09:55:37Z	0	0	0
72	2019-08-04T09:11:24Z	2019-08-08T01:49:24Z	1	1	0
73	2019-12-28T17:44:03Z	2020-01-02T20:29:03Z	0	0	0
74	2019-02-23T08:33:20Z	2019-02-26T14:01:20Z	0	0	0
75	2019-10-06T06:30:33Z	2019-10-12T16:40:33Z	0	0	1
76	2019-05-20T00:53:51Z	2019-05-26T05:16:51Z	0	0	0
77	2019-08-09T22:05:48Z	2019-08-12T22:07:48Z	0	0	0
78	2019-07-18T21:12:07Z	2019-07-25T07:58:07Z	0	0	0
79	2019-08-25T05:43:09Z	2019-08-26T20:44:09Z	0	0	1
80	2019-09-16T20:40:37Z	2019-09-19T17:10:37Z	0	1	0
81	2019-05-31T22:20:41Z	2019-06-06T13:49:41Z	1	1	1
82	2019-02-15T12:35:52Z	2019-02-21T02:40:52Z	0	0	1
83	2019-01-20T22:57:50Z	2019-01-25T00:25:50Z	0	0	1
84	2019-05-22T22:47:29Z	2019-05-23T22:44:29Z	0	0	0
85	2019-02-03T18:36:45Z	2019-02-05T17:25:45Z	0	0	0
86	2019-03-10T11:19:02Z	2019-03-14T23:39:02Z	1	0	0
87	2019-10-29T10:17:27Z	2019-10-31T00:01:27Z	0	0	0
88	2019-05-26T22:42:19Z	2019-05-30T22:34:19Z	0	1	0
89	2019-04-06T09:06:44Z	2019-04-12T08:53:44Z	0	1	0
90	2019-04-03T08:15:23Z	2019-04-06T23:03:23Z	1	0	1
91	2019-05-29T17:32:55Z	2019-05-31T10:01:55Z	0	1	0
92	2019-08-23T04:51:48Z	2019-08-25T05:45:48Z	1	1	0
93	2019-11-30T07:22:21Z	2019-12-06T04:17:21Z	0	0	0
94	2019-10-14T18:11:57Z	2019-10-18T06:42:57Z	0	0	0
95	2019-10-21T06:57:45Z	2019-10-26T10:37:45Z	0	0	0
96	2019-07-07T11:21:02Z	2019-07-14T09:27:02Z	0	0	0
97	2019-10-18T15:14:10Z	2019-10-25T08:07:10Z	0	0	1
98	2019-10-05T11:18:29Z	2019-10-10T15:34:29Z	0	0	1
99	2019-07-22T03:02:00Z	2019-07-23T09:12:00Z	0	0	1
100	2019-08-23T12:40:00Z	2019-08-25T07:08:00Z	0	0	0
101	2019-08-22T15:28:06Z	2019-08-27T14:35:06Z	0	0	0
102	2019-04-01T15:09:00Z	2019-04-08T10:14:00Z	0	0	0
103	2019-02-13T10:35:50Z	2019-02-19T12:19:50Z	0	0	0
104	2019-07-30T09:49:28Z	2019-08-05T21:34:28Z	0	0	0
105	2019-04-01T19:26:30Z	2019-04-07T00:55:30Z	0	0	0
106	2019-09-17T21:36:19Z	2019-09-18T14:58:19Z	0	0	0
107	2019-01-19T19:28:06Z	2019-01-24T22:00:06Z	0	1	0
108	2019-10-17T22:32:42Z	2019-10-19T14:23:42Z	0	0	0
109	2019-04-09T14:40:49Z	2019-04-10T22:00:49Z	0	0	0
110	2019-11-07T08:25:07Z	2019-11-10T00:49:07Z	0	0	0
111	2019-03-18T15:35:45Z	2019-03-19T10:35:45Z	0	0	1
112	2019-01-28T05:23:22Z	2019-01-30T07:09:22Z	0	1	0
113	2019-10-24T13:00:50Z	2019-10-29T21:47:50Z	1	0	0
114	2019-10-11T02:47:49Z	2019-10-17T04:36:49Z	0	0	1
115	2019-11-25T00:33:28Z	2019-12-01T17:33:28Z	0	1	0
116	2019-08-29T06:45:25Z	2019-09-02T12:35:25Z	1	0	1
117	2019-11-04T01:20:46Z	2019-11-05T09:24:46Z	1	0	1
118	2019-08-27T17:34:07Z	2019-09-03T05:40:07Z	0	0	0
119	2019-11-03T09:38:37Z	2019-11-09T10:29:37Z	0	1	1
120	2019-08-25T20:30:31Z	2019-08-30T08:38:31Z	0	0	0
121	2019-04-14T05:33:54Z	2019-04-16T16:55:54Z	0	1	0
122	2019-06-22T19:53:41Z	2019-06-29T12:54:41Z	1	0	1
123	2019-07-22T23:08:19Z	2019-07-25T00:27:19Z	1	0	0
124	2019-02-04T12:09:44Z	2019-02-06T18:56:44Z	1	1	1
125	2019-04-02T06:31:52Z	2019-04-07T10:53:52Z	0	0	0
126	2019-11-09T22:49:36Z	2019-11-11T04:09:36Z	0	1	0
127	2019-08-13T18:34:43Z	2019-08-15T17:20:43Z	0	0	0
128	2019-09-06T03:34:50Z	2019-09-07T15:24:50Z	0	1	0
129	2019-01-31T16:37:24Z	2019-02-03T20:45:24Z	0	0	1
130	2019-04-11T09:56:57Z	2019-04-14T22:55:57Z	0	0	0
131	2019-12-16T06:31:44Z	2019-12-20T21:29:44Z	1	1	1
132	2019-08-01T15:54:01Z	2019-08-07T17:23:01Z	0	0	1
133	2019-05-25T07:20:08Z	2019-05-28T07:00:08Z	0	0	0
134	2019-12-17T18:40:32Z	2019-12-19T08:54:32Z	0	0	0
135	2019-10-18T18:05:29Z	2019-10-25T05:18:29Z	1	1	1
136	2019-05-04T04:45:47Z	2019-05-06T01:09:47Z	0	1	0
137	2019-03-27T10:29:49Z	2019-03-28T12:00:49Z	1	0	1
138	2019-07-04T00:35:47Z	2019-07-04T19:05:47Z	0	1	0
139	2019-09-07T08:53:37Z	2019-09-12T07:22:37Z	0	0	0
140	2019-07-31T21:23:41Z	2019-08-03T01:40:41Z	1	0	1
141	2019-11-19T00:36:31Z	2019-11-23T10:37:31Z	0	0	0
142	2019-04-18T20:56:47Z	2019-04-23T20:19:47Z	1	0	1
143	2019-05-23T04:17:30Z	2019-05-23T23:09:30Z	0	0	0
144	2019-11-19T12:51:13Z	2019-11-23T13:42:13Z	0	1	1
145	2019-01-22T18:28:18Z	2019-01-28T21:28:18Z	0	0	1
146	2019-11-27T03:48:29Z	2019-11-29T16:27:29Z	0	0	0
147	2019-01-10T01:46:45Z	2019-01-16T01:47:45Z	0	0	0
148	2019-08-13T22:23:06Z	2019-08-14T10:37:06Z	0	1	0
149	2019-02-17T03:49:02Z	2019-02-21T00:20:02Z	1	0	0
150	2019-05-19T14:59:14Z	2019-05-20T09:15:14Z	0	1	1
151	2019-02-23T14:52:22Z	2019-02-26T05:33:22Z	0	0	0
152	2019-05-16T17:09:11Z	2019-05-18T19:30:11Z	0	0	0
153	2019-11-17T05:48:26Z	2019-11-20T00:55:26Z	0	1	1
154	2019-03-25T15:12:20Z	2019-03-31T16:12:20Z	1	0	0
155	2019-11-07T01:24:33Z	2019-11-10T02:08:33Z	0	0	0
156	2019-02-17T22:59:19Z	2019-02-19T06:54:19Z	1	0	0
157	2019-04-17T11:59:12Z	2019-04-22T00:15:12Z	0	1	0
158	2019-06-08T15:18:19Z	2019-06-12T07:38:19Z	1	0	0
159	2019-08-26T20:18:25Z	2019-09-02T11:06:25Z	0	0	0
160	2019-11-11T23:47:02Z	2019-11-17T00:56:02Z	0	1	0
161	2019-05-26T21:52:31Z	2019-05-27T13:01:31Z	0	0	0
162	2019-08-10T02:09:30Z	2019-08-14T06:16:30Z	0	1	1
163	2019-11-30T07:30:47Z	2019-12-02T21:20:47Z	0	1	1
164	2019-07-30T08:46:01Z	2019-08-01T13:34:01Z	0	0	0
165	2019-03-12T08:45:34Z	2019-03-16T07:45:34Z	0	0	1
166	2019-09-08T04:04:44Z	2019-09-09T17:04:44Z	0	0	1
167	2019-02-26T15:07:17Z	2019-03-03T01:47:17Z	0	1	0
168	2019-12-28T16:05:12Z	2020-01-01T08:40:12Z	0	0	0
169	2019-09-08T03:57:32Z	2019-09-13T08:43:32Z	1	0	1
170	2019-07-24T19:43:58Z	2019-07-27T14:54:58Z	0	1	0
171	2019-06-14T11:35:20Z	2019-06-16T19:08:20Z	0	0	0
172	2019-07-23T14:59:48Z	2019-07-26T07:07:48Z	0	1	0
173	2019-09-11T20:54:40Z	2019-09-13T22:08:40Z	0	0	0
174	2019-02-02T19:25:30Z	2019-02-05T02:34:30Z	0	0	0
175	2019-01-19T20:10:34Z	2019-01-24T21:08:34Z	0	1	1
176	2019-09-29T22:21:40Z	2019-10-05T15:38:40Z	0	1	1
177	2019-03-10T13:50:52Z	2019-03-12T10:32:52Z	0	0	0
178	2019-03-04T23:36:11Z	2019-03-10T12:39:11Z	0	1	0
179	2019-07-11T12:54:09Z	2019-07-13T20:02:09Z	0	0	0
180	2019-03-28T07:20:20Z	2019-03-29T06:38:20Z	0	1	0
181	2019-04-03T12:42:28Z	2019-04-05T11:58:28Z	0	0	0
182	2019-12-15T02:30:33Z	2019-12-18T23:16:33Z	0	0	0
183	2019-07-05T17:56:59Z	2019-07-09T09:22:59Z	0	0	1
184	2019-06-22T13:34:27Z	2019-06-26T02:37:27Z	0	0	1
185	2019-10-04T04:33:16Z	2019-10-10T21:55:16Z	1	1	1
186	2019-12-27T16:40:25Z	2019-12-28T17:24:25Z	0	0	0
187	2019-09-30T10:05:07Z	2019-09-30T23:58:07Z	1	1	1
188	2019-10-30T06:26:53Z	2019-11-02T12:38:53Z	0	0	1
189	2019-04-08T14:08:38Z	2019-04-09T05:15:38Z	0	0	0
190	2019-12-07T11:09:28Z	2019-12-13T05:57:28Z	0	0	0
191	2019-08-04T21:05:38Z	2019-08-05T19:45:38Z	0	1	0
192	2019-04-03T08:11:04Z	2019-04-05T18:49:04Z	1	0	1
193	2019-04-28T20:58:26Z	2019-05-05T05:38:26Z	0	0	0
194	2019-08-19T07:33:04Z	2019-08-25T07:52:04Z	1	0	0
195	2019-01-01T19:58:37Z	2019-01-02T04:55:37Z	1	0	1
196	2019-08-25T16:35:39Z	2019-08-28T16:58:39Z	1	0	0
197	2019-02-14T00:48:12Z	2019-02-15T23:28:12Z	1	0	0
198	2019-04-06T00:43:24Z	2019-04-06T10:44:24Z	0	0	0
199	2019-07-26T02:07:09Z	2019-08-01T14:49:09Z	1	0	0
200	2019-05-15T02:44:35Z	2019-05-15T10:46:35Z	0	1	0
201	2019-03-01T19:44:51Z	2019-03-08T01:41:51Z	0	0	1
202	2019-07-30T16:44:23Z	2019-08-06T14:27:23Z	0	0	0
203	2019-08-06T23:57:27Z	2019-08-10T07:20:27Z	0	1	1
204	2019-05-24T08:34:52Z	2019-05-30T22:57:52Z	0	0	0
205	2019-11-11T21:25:39Z	2019-11-12T18:54:39Z	0	0	0
206	2019-07-08T16:02:35Z	2019-07-13T12:36:35Z	0	0	1
207	2019-07-27T14:54:40Z	2019-08-02T04:16:40Z	0	0	1
208	2019-04-12T00:20:39Z	2019-04-13T06:27:39Z	0	0	1
209	2019-12-09T15:40:51Z	2019-12-10T02:37:51Z	0	0	0
210	2019-04-01T19:28:23Z	2019-04-03T02:01:23Z	1	0	1
211	2019-12-10T01:42:25Z	2019-12-13T02:13:25Z	0	1	0
212	2019-02-16T08:15:35Z	2019-02-19T15:17:35Z	0	1	0
213	2019-07-16T13:29:30Z	2019-07-17T07:10:30Z	0	1	1
214	2019-11-02T06:42:58Z	2019-11-03T23:32:58Z	0	0	0
215	2019-10-25T23:24:35Z	2019-10-26T17:18:35Z	0	0	1
216	2019-04-12T00:25:53Z	2019-04-17T11:41:53Z	1	0	1
217	2019-09-14T23:24:08Z	2019-09-18T17:55:08Z	0	0	0
218	2019-10-26T17:00:10Z	2019-10-31T03:11:10Z	0	0	1
219	2019-07-29T01:31:12Z	2019-08-05T00:28:12Z	0	1	1
220	2019-08-10T10:53:39Z	2019-08-11T02:14:39Z	1	0	0
221	2019-12-03T10:21:38Z	2019-12-09T17:45:38Z	0	1	0
222	2019-02-01T10:22:21Z	2019-02-07T17:01:21Z	0	0	1
223	2019-05-05T01:07:07Z	2019-05-06T22:02:07Z	0	1	0
224	2019-06-16T11:52:50Z	2019-06-19T17:15:50Z	0	0	0
225	2019-05-23T22:14:35Z	2019-05-30T14:55:35Z	0	0	1
226	2019-10-08T07:27:33Z	2019-10-13T00:48:33Z	0	1	0
227	2019-08-22T15:28:09Z	2019-08-29T01:33:09Z	1	0	0
228	2019-05-24T11:39:00Z	2019-05-29T05:41:00Z	0	0	0
229	2019-04-03T19:38:32Z	2019-04-08T09:42:32Z	0	0	0
230	2019-10-16T05:48:52Z	2019-10-17T05:27:52Z	0	1	1
231	2019-12-30T16:01:58Z	2019-12-31T06:58:58Z	0	1	0
232	2019-01-16T03:34:53Z	2019-01-19T02:59:53Z	0	0	0
233	2019-07-15T10:21:30Z	2019-07-16T11:21:30Z	0	0	1
234	2019-02-22T15:30:48Z	2019-02-27T21:17:48Z	1	0	1
235	2019-11-01T18:42:32Z	2019-11-03T12:17:32Z	0	0	0
236	2019-02-05T12:55:01Z	2019-02-10T21:39:01Z	0	1	1
237	2019-09-21T00:54:14Z	2019-09-23T16:14:14Z	0	0	0
238	2019-04-27T20:03:59Z	2019-05-03T14:04:59Z	0	1	0
239	2019-09-17T12:09:40Z	2019-09-20T22:07:40Z	0	1	0
240	2019-10-11T07:21:53Z	2019-10-13T18:09:53Z	1	1	0
241	2019-05-24T20:40:57Z	2019-05-28T07:29:57Z	0	0	1
242	2019-12-13T18:19:11Z	2019-12-19T16:40:11Z	0	0	0
243	2019-09-14T07:24:12Z	2019-09-17T23:12:12Z	0	0	1
244	2019-04-16T19:17:19Z	2019-04-21T01:24:19Z	0	0	1
245	2019-07-23T15:12:55Z	2019-07-25T07:07:55Z	1	0	0
246	2019-01-25T02:23:59Z	2019-01-30T12:19:59Z	0	0	0
247	2019-08-30T19:09:00Z	2019-09-01T18:57:00Z	0	0	0
248	2019-03-07T02:08:24Z	2019-03-10T10:27:24Z	0	0	0
249	2019-06-15T10:17:05Z	2019-06-17T01:25:05Z	1	0	1
250	2019-06-29T00:46:44Z	2019-07-01T21:26:44Z	0	0	1
251	2019-12-09T08:55:06Z	2019-12-13T18:37:06Z	0	0	1
252	2019-08-20T01:25:54Z	2019-08-26T21:41:54Z	0	1	0
253	2019-01-09T03:25:42Z	2019-01-12T15:52:42Z	0	0	0
254	2019-08-26T22:45:04Z	2019-09-01T22:06:04Z	0	1	1
255	2019-05-07T10:10:23Z	2019-05-11T17:51:23Z	0	0	0
256	2019-07-18T10:07:13Z	2019-07-21T20:05:13Z	0	1	0
257	2019-09-18T19:22:37Z	2019-09-24T01:47:37Z	0	0	1
258	2019-01-18T06:55:17Z	2019-01-21T10:34:17Z	0	1	0
259	2019-07-11T14:59:09Z	2019-07-18T04:36:09Z	0	0	0
260	2019-07-06T19:43:26Z	2019-07-12T14:59:26Z	0	0	1
261	2019-03-27T22:25:28Z	2019-04-03T09:35:28Z	1	0	1
262	2019-12-06T09:42:54Z	2019-12-12T04:57:54Z	0	0	0
263	2019-10-08T15:01:29Z	2019-10-14T01:43:29Z	0	0	1
264	2019-07-04T20:52:11Z	2019-07-10T22:45:11Z	0	0	1
265	2019-05-23T06:16:41Z	2019-05-30T01:03:41Z	0	0	0
266	2019-06-08T17:52:05Z	2019-06-14T04:58:05Z	0	0	0
267	2019-07-12T13:07:12Z	2019-07-13T18:50:12Z	0	1	1
268	2019-08-13T06:40:16Z	2019-08-15T03:19:16Z	0	0	1
269	2019-07-15T03:16:01Z	2019-07-19T21:12:01Z	0	1	0
270	2019-04-29T18:39:25Z	2019-05-01T19:51:25Z	0	0	0
271	2019-04-28T11:06:00Z	2019-05-05T07:01:00Z	0	1	0
272	2019-03-05T10:56:48Z	2019-03-09T06:15:48Z	0	1	1
273	2019-02-09T05:20:03Z	2019-02-11T06:40:03Z	0	1	0
274	2019-01-21T08:56:38Z	2019-01-21T23:45:38Z	0	0	1
275	2019-12-31T03:47:01Z	2020-01-03T07:22:01Z	0	0	0
276	2019-12-18T17:12:04Z	2019-12-23T19:47:04Z	0	0	1
277	2019-03-22T09:51:08Z	2019-03-26T06:48:08Z	1	0	0
278	2019-07-13T00:13:03Z	2019-07-19T12:52:03Z	0	0	1
279	2019-11-20T08:33:49Z	2019-11-25T04:43:49Z	0	0	1
280	2019-06-02T09:47:59Z	2019-06-08T23:33:59Z	0	0	1
281	2019-10-16T14:20:32Z	2019-10-17T10:12:32Z	0	1	1
282	2019-12-14T02:06:24Z	2019-12-17T19:41:24Z	0	0	0
283	2019-06-02T08:56:07Z	2019-06-09T00:04:07Z	1	0	0
284	2019-05-16T07:29:07Z	2019-05-22T13:39:07Z	0	0	0
285	2019-04-08T00:14:54Z	2019-04-12T01:38:54Z	0	0	0
286	2019-03-07T10:31:15Z	2019-03-08T19:11:15Z	0	0	0
287	2019-11-03T11:38:32Z	2019-11-09T20:34:32Z	0	1	0
288	2019-02-25T22:34:29Z	2019-02-28T20:36:29Z	0	0	0
289	2019-09-15T04:19:02Z	2019-09-22T02:40:02Z	0	1	0
290	2019-11-14T05:07:25Z	2019-11-16T02:21:25Z	1	0	0
291	2019-03-04T22:53:58Z	2019-03-08T07:34:58Z	0	1	0
292	2019-01-04T05:58:25Z	2019-01-07T12:47:25Z	0	0	0
293	2019-07-17T21:31:43Z	2019-07-21T19:48:43Z	1	0	0
294	2019-02-19T03:16:14Z	2019-02-20T04:18:14Z	0	0	1
295	2019-09-30T00:42:25Z	2019-09-30T15:54:25Z	0	1	0
296	2019-12-01T09:07:23Z	2019-12-04T14:14:23Z	0	0	1
297	2019-02-16T12:27:20Z	2019-02-18T01:43:20Z	0	0	0
298	2019-01-10T12:24:49Z	2019-01-11T22:01:49Z	0	1	1
299	2019-11-29T07:58:37Z	2019-11-30T02:32:37Z	0	0	0
300	2019-04-23T05:40:15Z	2019-04-29T06:07:15Z	0	1	1
301	2019-02-16T12:34:00Z	2019-02-21T23:34:00Z	0	0	0
302	2019-01-20T07:09:13Z	2019-01-21T11:56:13Z	1	1	1
303	2019-05-11T21:14:21Z	2019-05-16T11:43:21Z	0	0	0
304	2019-03-22T07:33:03Z	2019-03-25T18:05:03Z	0	0	0
305	2019-05-02T09:54:53Z	2019-05-05T03:34:53Z	1	0	0
306	2019-02-17T10:42:16Z	2019-02-23T05:51:16Z	0	0	1
307	2019-12-31T22:58:39Z	2020-01-01T23:21:39Z	0	0	1
308	2019-04-02T13:24:38Z	2019-04-07T01:23:38Z	1	0	0
309	2019-11-20T18:08:51Z	2019-11-23T05:15:51Z	0	0	0
310	2019-02-10T10:43:07Z	2019-02-11T15:24:07Z	0	0	1
311	2019-02-23T03:20:19Z	2019-02-25T01:11:19Z	1	0	0
312	2019-09-12T18:57:11Z	2019-09-15T01:22:11Z	0	0	0
313	2019-05-26T12:15:38Z	2019-06-01T16:38:38Z	0	1	1
314	2019-06-02T03:25:36Z	2019-06-02T16:54:36Z	0	0	0
315	2019-04-05T06:30:35Z	2019-04-08T18:48:35Z	0	0	0
316	2019-11-22T12:39:38Z	2019-11-24T19:42:38Z	0	0	1
317	2019-05-04T10:52:24Z	2019-05-08T12:27:24Z	0	0	0
318	2019-08-19T17:25:03Z	2019-08-21T09:06:03Z	0	1	1
319	2019-09-10T20:20:04Z	2019-09-14T19:18:04Z	0	0	1
320	2019-12-21T22:41:47Z	2019-12-26T04:26:47Z	1	0	0
321	2019-03-18T05:46:45Z	2019-03-25T02:40:45Z	0	0	0
322	2019-10-23T08:04:49Z	2019-10-27T19:08:49Z	1	0	1
323	2019-09-12T05:17:49Z	2019-09-14T16:19:49Z	0	0	1
324	2019-05-13T19:19:09Z	2019-05-18T15:01:09Z	0	0	1
325	2019-02-03T08:38:35Z	2019-02-09T18:38:35Z	0	0	0
326	2019-10-04T21:49:15Z	2019-10-09T00:33:15Z	0	1	0
327	2019-01-21T12:31:41Z	2019-01-27T08:48:41Z	0	0	0
328	2019-06-10T04:10:33Z	2019-06-12T09:46:33Z	0	0	0
329	2019-07-12T11:15:44Z	2019-07-18T20:20:44Z	0	0	0
330	2019-08-16T21:12:55Z	2019-08-20T22:26:55Z	1	0	0
331	2019-08-13T09:48:17Z	2019-08-19T19:12:17Z	0	0	0
332	2019-06-27T10:29:26Z	2019-07-03T08:32:26Z	1	1	1
333	2019-03-09T04:57:33Z	2019-03-13T23:23:33Z	1	1	0
334	2019-08-20T01:42:16Z	2019-08-22T04:03:16Z	0	1	0
335	2019-08-21T20:15:56Z	2019-08-25T03:56:56Z	0	0	0
336	2019-04-09T10:06:56Z	2019-04-15T04:19:56Z	0	0	0
337	2019-05-16T23:48:33Z	2019-05-20T12:27:33Z	0	1	1
338	2019-03-25T20:41:51Z	2019-03-26T04:44:51Z	0	0	1
339	2019-04-22T06:48:12Z	2019-04-25T07:04:12Z	1	0	0
340	2019-09-29T19:53:02Z	2019-09-30T22:48:02Z	0	0	0
341	2019-03-02T06:01:12Z	2019-03-03T10:02:12Z	1	0	1
342	2019-07-10T10:02:08Z	2019-07-14T14:55:08Z	0	0	1
343	2019-10-04T15:48:25Z	2019-10-06T19:25:25Z	0	0	1
344	2019-05-01T21:26:15Z	2019-05-07T12:33:15Z	1	0	1
345	2019-07-25T23:57:04Z	2019-07-31T01:29:04Z	0	0	0
346	2019-08-31T01:54:20Z	2019-09-02T11:52:20Z	0	1	1
347	2019-03-31T14:04:58Z	2019-04-05T09:13:58Z	0	0	0
348	2019-05-16T09:32:51Z	2019-05-22T13:48:51Z	0	1	0
349	2019-07-13T09:00:55Z	2019-07-14T10:23:55Z	1	1	0
350	2019-01-12T19:25:18Z	2019-01-13T22:47:18Z	0	1	0
351	2019-07-10T01:48:51Z	2019-07-15T20:03:51Z	0	0	0
352	2019-05-13T08:25:52Z	2019-05-19T06:39:52Z	0	1	1
353	2019-06-21T11:14:45Z	2019-06-22T07:08:45Z	0	1	0
354	2019-10-27T19:49:44Z	2019-10-29T04:01:44Z	0	0	1
355	2019-02-11T15:38:39Z	2019-02-13T08:32:39Z	1	0	1
356	2019-10-23T20:03:15Z	2019-10-30T19:08:15Z	1	0	1
357	2019-12-11T09:43:06Z	2019-12-18T00:42:06Z	0	0	0
358	2019-03-17T01:53:56Z	2019-03-19T21:40:56Z	0	0	1
359	2019-12-11T22:03:38Z	2019-12-13T03:38:38Z	0	1	0
360	2019-06-18T15:10:48Z	2019-06-21T05:03:48Z	0	1	0
361	2019-08-06T14:01:59Z	2019-08-12T12:07:59Z	0	0	0
362	2019-06-12T12:45:54Z	2019-06-13T03:56:54Z	0	0	1
363	2019-07-21T20:49:19Z	2019-07-22T21:19:19Z	0	0	0
364	2019-03-11T12:17:43Z	2019-03-13T19:13:43Z	0	0	0
365	2019-12-03T03:31:11Z	2019-12-04T05:56:11Z	1	0	1
366	2019-06-09T02:36:30Z	2019-06-10T07:50:30Z	1	1	0
367	2019-02-05T01:21:24Z	2019-02-06T15:15:24Z	0	0	0
368	2019-07-06T19:37:43Z	2019-07-09T10:51:43Z	0	1	0
369	2019-09-29T11:25:41Z	2019-10-01T17:23:41Z	1	0	0
370	2019-08-30T13:15:35Z	2019-09-06T09:04:35Z	0	0	1
371	2019-02-21T21:09:43Z	2019-02-22T20:44:43Z	1	1	0
372	2019-09-25T03:46:09Z	2019-10-01T17:23:09Z	0	1	1
373	2019-12-27T13:25:50Z	2019-12-30T20:53:50Z	1	1	1
374	2019-09-28T09:01:04Z	2019-10-04T01:54:04Z	0	0	1
375	2019-12-25T16:48:39Z	2019-12-30T19:01:39Z	0	1	0
376	2019-09-11T03:01:34Z	2019-09-14T10:17:34Z	0	0	1
377	2019-05-07T06:27:34Z	2019-05-08T17:59:34Z	0	0	1
378	2019-11-16T14:17:14Z	2019-11-20T23:32:14Z	0	0	0
379	2019-04-09T01:07:14Z	2019-04-13T11:39:14Z	0	0	0
380	2019-03-14T09:24:09Z	2019-03-20T16:13:09Z	0	0	1
381	2019-07-23T19:11:09Z	2019-07-30T09:08:09Z	0	0	0
382	2019-03-11T14:27:20Z	2019-03-14T04:30:20Z	0	0	1
383	2019-04-14T08:26:27Z	2019-04-18T22:14:27Z	0	0	1
384	2019-02-06T05:53:53Z	2019-02-08T08:30:53Z	0	0	1
385	2019-10-15T11:16:00Z	2019-10-19T09:48:00Z	0	0	1
386	2019-10-13T02:47:16Z	2019-10-17T21:02:16Z	0	1	0
387	2019-12-05T05:43:26Z	2019-12-06T13:20:26Z	0	0	1
388	2019-02-24T19:23:04Z	2019-02-26T16:17:04Z	0	0	0
389	2019-04-20T08:24:12Z	2019-04-24T16:21:12Z	1	0	0
390	2019-10-05T14:28:07Z	2019-10-07T01:15:07Z	1	0	0
391	2019-07-11T14:30:03Z	2019-07-15T23:16:03Z	0	1	0
392	2019-11-24T17:05:42Z	2019-11-27T09:28:42Z	0	1	1
393	2019-04-07T21:55:17Z	2019-04-10T20:25:17Z	0	0	1
394	2019-06-25T21:34:00Z	2019-07-01T02:09:00Z	0	0	0
395	2019-02-14T13:49:25Z	2019-02-20T16:34:25Z	0	0	0
396	2019-07-25T09:07:47Z	2019-07-27T03:57:47Z	1	0	0
397	2019-04-22T10:39:27Z	2019-04-23T14:18:27Z	0	0	1
398	2019-08-06T15:56:53Z	2019-08-09T23:59:53Z	0	0	0
399	2019-07-09T19:53:18Z	2019-07-13T12:47:18Z	0	1	1
400	2019-06-09T23:21:55Z	2019-06-10T10:40:55Z	0	1	1
401	2019-10-12T14:34:06Z	2019-10-13T00:20:06Z	0	0	1
402	2019-09-20T09:34:31Z	2019-09-22T02:26:31Z	0	0	0
403	2019-08-17T00:29:28Z	2019-08-17T14:48:28Z	0	1	1
404	2019-03-23T08:47:08Z	2019-03-26T13:47:08Z	0	0	1
405	2019-05-22T00:31:26Z	2019-05-27T16:46:26Z	0	1	0
406	2019-06-25T16:34:13Z	2019-06-28T08:16:13Z	0	0	1
407	2019-04-28T13:37:54Z	2019-04-30T08:11:54Z	0	0	0
408	2019-10-18T06:01:08Z	2019-10-19T03:40:08Z	0	0	0
409	2019-09-05T21:35:11Z	2019-09-06T16:38:11Z	0	1	0
410	2019-03-25T11:59:22Z	2019-03-30T19:30:22Z	0	0	0
411	2019-05-08T17:56:17Z	2019-05-12T07:26:17Z	0	0	0
412	2019-07-25T15:18:13Z	2019-07-26T11:45:13Z	1	0	0
413	2019-08-15T11:44:20Z	2019-08-18T01:12:20Z	1	0	1
414	2019-06-15T09:27:06Z	2019-06-16T12:57:06Z	0	0	1
415	2019-10-24T09:11:01Z	2019-10-30T02:55:01Z	1	0	0
416	2019-01-31T14:51:05Z	2019-02-02T02:50:05Z	0	0	1
417	2019-04-21T05:03:11Z	2019-04-26T09:40:11Z	0	0	1
418	2019-04-01T08:23:04Z	2019-04-05T13:21:04Z	0	1	0
419	2019-04-12T15:33:06Z	2019-04-18T00:55:06Z	0	1	0
420	2019-11-07T20:18:42Z	2019-11-13T06:58:42Z	0	1	0
421	2019-03-12T03:31:06Z	2019-03-17T22:18:06Z	0	0	1
422	2019-08-20T00:02:52Z	2019-08-26T21:17:52Z	1	0	1
423	2019-01-03T09:46:44Z	2019-01-08T19:10:44Z	0	0	1
424	2019-11-06T20:52:13Z	2019-11-12T10:02:13Z	0	0	1
425	2019-08-11T02:21:40Z	2019-08-16T11:58:40Z	1	0	0
426	2019-07-04T12:52:29Z	2019-07-06T04:27:29Z	0	0	1
427	2019-04-04T03:25:03Z	2019-04-06T01:31:03Z	0	1	0
428	2019-10-20T10:17:54Z	2019-10-22T22:42:54Z	0	0	0
429	2019-07-07T04:51:32Z	2019-07-13T13:52:32Z	0	0	0
430	2019-04-02T00:27:11Z	2019-04-02T21:55:11Z	0	0	0
431	2019-04-04T04:57:36Z	2019-04-05T04:04:36Z	0	0	0
432	2019-11-12T14:46:35Z	2019-11-18T20:26:35Z	0	1	1
433	2019-08-28T16:46:34Z	2019-08-31T16:19:34Z	0	0	0
434	2019-05-19T01:59:32Z	2019-05-24T18:15:32Z	1	0	0
435	2019-05-22T21:54:12Z	2019-05-29T01:33:12Z	0	0	0
436	2019-08-25T16:11:57Z	2019-08-27T14:55:57Z	0	0	0
437	2019-07-07T07:34:18Z	2019-07-07T22:55:18Z	0	0	0
438	2019-03-20T14:28:03Z	2019-03-27T01:23:03Z	1	0	1
439	2019-04-16T03:07:54Z	2019-04-22T01:16:54Z	0	0	1
440	2019-01-05T18:27:15Z	2019-01-09T19:32:15Z	0	0	0
441	2019-08-20T11:55:41Z	2019-08-22T18:12:41Z	1	1	0
442	2019-11-26T22:07:13Z	2019-12-02T17:49:13Z	1	0	0
443	2019-11-07T09:55:18Z	2019-11-08T08:30:18Z	0	1	0
444	2019-03-25T21:00:25Z	2019-03-30T07:19:25Z	0	1	1
445	2019-08-28T05:00:45Z	2019-09-01T21:47:45Z	1	0	1
446	2019-04-18T04:40:10Z	2019-04-24T22:11:10Z	0	0	0
447	2019-05-23T00:03:47Z	2019-05-24T20:43:47Z	1	0	1
448	2019-08-12T07:26:56Z	2019-08-13T03:36:56Z	0	0	0
449	2019-01-24T20:54:46Z	2019-01-25T22:27:46Z	0	0	0
450	2019-10-30T18:46:44Z	2019-11-02T07:44:44Z	0	0	0
451	2019-01-24T01:20:14Z	2019-01-29T07:03:14Z	0	1	0
452	2019-09-06T17:12:36Z	2019-09-07T21:50:36Z	0	1	1
453	2019-04-30T02:28:32Z	2019-05-02T19:29:32Z	1	0	0
454	2019-02-15T14:21:10Z	2019-02-17T00:47:10Z	1	1	1
455	2019-11-24T19:58:11Z	2019-11-28T06:29:11Z	0	1	0
456	2019-08-11T13:01:39Z	2019-08-14T04:10:39Z	0	0	0
457	2019-04-28T13:44:39Z	2019-04-29T14:10:39Z	0	1	0
458	2019-08-14T11:26:19Z	2019-08-14T23:00:19Z	0	0	0
459	2019-01-11T16:23:21Z	2019-01-15T10:51:21Z	0	0	0
460	2019-01-30T17:21:53Z	2019-02-03T05:18:53Z	0	0	0
461	2019-12-14T15:48:00Z	2019-12-21T06:21:00Z	0	0	1
462	2019-02-19T03:18:43Z	2019-02-22T15:51:43Z	1	0	1
463	2019-07-07T03:27:29Z	2019-07-11T22:49:29Z	0	1	1
464	2019-01-26T03:35:33Z	2019-01-29T08:49:33Z	0	1	1
465	2019-08-02T06:20:26Z	2019-08-09T01:29:26Z	0	0	1
466	2019-08-10T16:58:33Z	2019-08-12T14:22:33Z	0	0	0
467	2019-05-29T16:58:27Z	2019-06-03T14:00:27Z	0	0	0
468	2019-12-27T11:30:17Z	2019-12-29T00:06:17Z	0	0	0
469	2019-12-28T15:46:43Z	2019-12-30T14:23:43Z	0	0	0
470	2019-02-03T01:31:11Z	2019-02-04T09:04:11Z	0	0	0
471	2019-06-18T20:48:34Z	2019-06-23T09:07:34Z	0	1	0
472	2019-09-30T00:04:18Z	2019-10-06T08:13:18Z	0	1	0
473	2019-05-13T17:27:03Z	2019-05-17T01:17:03Z	0	0	1
474	2019-11-28T14:38:36Z	2019-12-05T03:33:36Z	1	1	1
475	2019-02-18T02:30:55Z	2019-02-18T20:38:55Z	0	0	0
476	2019-06-20T08:20:55Z	2019-06-22T15:27:55Z	1	0	0
477	2019-05-14T19:50:03Z	2019-05-20T06:55:03Z	0	1	0
478	2019-07-04T17:12:01Z	2019-07-08T17:43:01Z	0	0	0
479	2019-05-05T12:51:22Z	2019-05-09T23:38:22Z	0	1	1
480	2019-07-08T16:19:52Z	2019-07-10T07:29:52Z	0	0	1
481	2019-01-11T20:02:26Z	2019-01-13T15:52:26Z	0	1	1
482	2019-03-24T10:42:38Z	2019-03-25T15:45:38Z	0	1	1
483	2019-09-11T07:42:59Z	2019-09-16T19:25:59Z	0	0	0
484	2019-09-15T22:20:15Z	2019-09-17T05:44:15Z	0	0	1
485	2019-08-19T03:13:56Z	2019-08-20T15:28:56Z	0	1	1
486	2019-07-23T12:41:31Z	2019-07-24T09:27:31Z	0	0	1
487	2019-10-29T23:01:52Z	2019-11-05T22:17:52Z	0	0	0
488	2019-03-13T14:44:14Z	2019-03-17T02:38:14Z	0	1	0
489	2019-06-14T21:01:33Z	2019-06-16T21:01:33Z	0	0	0
490	2019-01-16T08:33:19Z	2019-01-18T05:02:19Z	0	0	1
491	2019-02-08T04:52:58Z	2019-02-14T18:26:58Z	0	0	0
492	2019-06-16T02:58:47Z	2019-06-17T21:40:47Z	0	0	0
493	2019-06-08T10:21:12Z	2019-06-09T12:01:12Z	1	1	1
494	2019-10-16T11:03:38Z	2019-10-19T09:02:38Z	0	0	0
495	2019-10-20T12:46:54Z	2019-10-26T12:23:54Z	0	0	0
496	2019-02-21T05:54:51Z	2019-02-21T21:15:51Z	0	0	0
497	2019-08-01T18:43:39Z	2019-08-03T20:49:39Z	0	1	0
498	2019-02-10T21:41:27Z	2019-02-17T12:07:27Z	0	0	0
499	2019-08-15T05:13:59Z	2019-08-16T12:04:59Z	0	1	1
500	2019-01-05T19:16:31Z	2019-01-11T00:25:31Z	0	0	1
